# Supplementary material for: Integrated Multiomics Analysis Sheds Light on the Mechanisms of Color and Fragrance Biosynthesis in Wintersweet Flowers
Source: Int J Mol Sci. 2025 Feb 16;26(4):1684. doi: 10.3390/ijms26041684 (PMC11855453; doi:10.3390/ijms26041684)
Supplement: Supplementary file 1 [file ijms-26-01684-s001.zip › Supplementary Table.xlsx]

## Sheet: Table S1
Table S1. Comparative analysis on the relative content of differential flavonoid metabolites detected in flowers at the Full stage by UPLC-MS/MS
Index	Formula	Compounds	Class I	CAS	HLT040Full-1	HLT040Full-1-2	HLT040Full-1-3	HLT015Full-1-1	HLT015Full-1-2	HLT015Full-1-3	VIP	Fold_Change	Log2FC	Type
mws0040	C15H10O4	Chrysin	Flavonoids	480-40-0	9	9	9	12015	10477	13603	1.22498	1336.85	10.3846	up
mws0914	C15H12O5	Pinobanksin	Flavonoids	548-82-3	22700	20029	21599	42272	46866	43560	1.21467	2.06283	1.04463	up
pme1201	C15H14O5	Phloretin	Flavonoids	60-82-2	31316	31869	27544	117520	104590	93017	1.21488	3.47328	1.7963	up
pme0088	C15H10O6	Luteolin (5,7,3',4'-Tetrahydroxyflavone)	Flavonoids	491-70-3	6206	5911.3	5929.5	16658	13614	12282	1.19837	2.35798	1.23755	up
mws1068	C15H10O6	Kaempferol (3,5,7,4'-Tetrahydroxyflavone)	Flavonoids	520-18-3	1622900	1685900	1637200	491170	529900	514600	1.22418	0.310487	-1.68739	down
mws0064	C15H12O6	Eriodictyol (5,7,3',4'-Tetrahydroxyflavanone)	Flavonoids	552-58-9	165300	178700	151450	76575	70352	73128	1.21449	0.444152	-1.17088	down
mws1326	C15H10O7	Herbacetin	Flavonoids	527-95-7	282420	270820	303720	69290	63634	65531	1.22318	0.23158	-2.11042	down
pme2954	C15H10O7	Quercetin	Flavonoids	117-39-5	13405000	13146000	13216000	2546300	2393300	2486500	1.22488	0.18674	-2.4209	down
mws0920	C15H10O7	Tricetin (5,7,3',4',5'-Pentahydroxyflavone)	Flavonoids	520-31-0	30460	31048	35216	9	9	9	1.22515	0.000279145	-11.8067	down
pme3514	C15H10O7	Morin	Flavonoids	6472-38-4	1678700	1597400	1608100	428230	403080	391150	1.22397	0.250289	-1.99834	down
Hmcn002875	C15H10O7	6-Hydroxyluteolin	Flavonoids	18003-33-3	1077100	1189900	1079700	315440	317550	301060	1.2232	0.279096	-1.84117	down
Cmsp004086	C16H14O6	Dihydrokaempferide	Flavonoids	137225-59-3	62368	79682	41627	216860	206150	295180	1.16776	3.91007	1.96719	up
mws0042	C15H14O7	Epigallocatechin	Flavonoids	970-74-1	9	9	9	19390	18810	19231	1.22523	2127.07	11.0547	up
mws0049	C15H14O7	Gallocatechin	Flavonoids	970-73-0	9	9	9	37686	16465	26457	1.2231	2985.48	11.5437	up
mws0038	C17H14O6	Kumatakenin	Flavonoids	3301-49-3	1428.5	1956.7	2952.3	5355.6	5230.2	5933.5	1.12672	2.6066	1.38217	up
Lmjn004351	C16H12O8	Quercetagetin-4'-Methyl Ether	Flavonoids	-	766.7	612.67	544.78	2237.3	1948.8	1019.1	1.0731	2.70519	1.43573	up
pmb0580	C21H20O9	Chrysin-5-O-glucoside (Toringin)	Flavonoids	1329-10-8	6816.7	6977.6	7054.8	9	9	9	1.22522	0.00129502	-9.59281	down
Lmbp003668	C20H18O10	Kaempferol-3-O-arabinoside	Flavonoids	-	78962	58956	68920	197410	206960	159070	1.19316	2.72406	1.44576	up
Lmlp005572	C21H20O10	Galangin-7-O-glucoside	Flavonoids	-	474970	360300	425140	159340	145610	103990	1.18309	0.32445	-1.62393	down
pmb3006	C21H20O10	Apigenin-7-O-glucoside(Cosmosiin)	Flavonoids	578-74-5	33949	31721	29780	9000.2	7551	8195.7	1.21975	0.259266	-1.9475	down
mws0919	C21H20O10	Kaempferol-3-O-rhamnoside (Afzelin)(Kaempferin)	Flavonoids	482-39-3	115290	104800	94807	474380	444510	463210	1.22134	4.38905	2.13391	up
mws0072	C21H20O10	Apigenin-5-O-glucoside	Flavonoids	28757-27-9	55014	74019	90273	31262	37326	26312	1.12795	0.432729	-1.20847	down
Smlp001915	C20H19O11+	Delphinidin-3-O-arabinoside	Flavonoids	-	9	9	9	6292.6	3400.8	2999.2	1.22188	470.096	8.87681	up
Lmfn004093	C21H24O10	Phloretin-4'-O-glucoside (Trilobatin)	Flavonoids	4192-90-9	1400000	1486800	1729500	735640	787040	772800	1.20382	0.497255	-1.00794	down
pmp000573	C22H22O10	Acacetin-7-O-galactoside	Flavonoids	-	15494	18606	22073	9	9	9	1.22479	0.000480658	-11.0227	down
mws0913	C21H20O11	Kaempferol-3-O-galactoside (Trifolin)	Flavonoids	23627-87-4	905300	976100	871640	2595600	2547400	2607900	1.22261	2.8154	1.49334	up
Xmyp005654	C21H20O11	Kaempferol-4'-O-glucoside	Flavonoids	-	779240	873000	867380	1736300	1850700	1746200	1.21749	2.11667	1.0818	up
pmf0027	C21H21O11+	Cyanidin-3-O-galactoside	Flavonoids	142506-26-1	2678000	2951700	2317100	115400000	113070000	113970000	1.22438	43.0916	5.42933	up
Smlp002277	C21H21O11+	Petunidin-3-O-arabinoside	Flavonoids	-	34851	36003	35111	13968	15525	13868	1.221	0.409201	-1.28912	down
pmb0550	C21H21O11+	Cyanidin-3-O-glucoside (Kuromanin)	Flavonoids	47705-70-4	2535100	2683000	2224100	113630000	101830000	103580000	1.22452	42.869	5.42186	up
HJN086	C21H22O11	Eriodictyol-3'-O-glucoside	Flavonoids	-	3518000	3095700	3287300	804850	745130	861700	1.22134	0.243579	-2.03754	down
mws1361	C21H22O11	Taxifolin-3-O-rhamnoside (Astilbin)	Flavonoids	29838-67-3	21971000	22105000	21810000	2245900	2009800	2113200	1.22471	0.0966655	-3.37086	down
Lmlp005236	C21H22O11	Dihydrokaempferol-3-O-glucoside	Flavonoids	1049-08-8	13698000	14851000	15046000	1829200	1838000	1146000	1.21286	0.110407	-3.17909	down
Lmmn004625	C21H22O11	Dihydrokaempferol-7-O-glucoside	Flavonoids	-	3330200	3881400	3436400	820200	884150	910780	1.22138	0.245598	-2.02563	down
pmn001415	C24H20O9	Catechin-(7,8-bc)-4β-(3,4-dihydroxyphenyl)-dihydro-2-(3H)-one	Flavonoids	-	8038.8	12317	5858.3	27095	29004	20930	1.12742	2.93846	1.55506	up
Hmpn005101	C21H24O11	Sieboldin	Flavonoids	18777-73-6	950580	969060	927310	86695	88317	102850	1.22384	0.0975999	-3.35698	down
mws2220	C22H18O11	Gallocatechin 3-O-gallate	Flavonoids	5127-64-0	9	9	9	10381	8038.5	8348.6	1.22493	991.411	9.95334	up
pmp000579	C22H22O11	Diosmetin-7-O-galactoside	Flavonoids	-	231350	276230	237320	113500	155210	65976	1.05192	0.449303	-1.15424	down
Lmjp003655	C22H22O11	6-C-MethylKaempferol-3-glucoside	Flavonoids	-	271900	247990	243730	122260	122450	108290	1.21382	0.462272	-1.11319	down
pmb0545	C23H25O11+	Rosinidin-3-O-glucoside	Flavonoids	-	9	9	9	34282	37471	46561	1.22493	4382	12.0974	up
pma0249	C22H22O12	3'-O-Methyltricetin-5-O-glucoside	Flavonoids	-	85872	92975	97338	241560	191110	171690	1.18099	2.18824	1.12977	up
Smpp001442	C23H27O11+	Delphinidin-3-O-glucuronide	Flavonoids	-	9	9	9	25398	25359	27321	1.2252	2891.78	11.4977	up
HJN104	C21H22O13	Dihydromyricetin-3-O-glucoside	Flavonoids	-	24068	18468	17542	9595.3	3089.9	8259	1.03157	0.348617	-1.52029	down
Lmmn003398	C23H22O12	Kaempferol-3-O-(6''-acetyl)glucoside	Flavonoids	-	199290	111290	116090	771800	799370	842860	1.19813	5.65784	2.50025	up
pmb3042	C23H24O12	Tricin-5-O-Glucoside	Flavonoids	32769-00-9	326050	326320	319520	8569.5	15117	10557	1.2195	0.0352339	-4.82689	down
pma0825	C24H22O12	Chrysin-7-O-(6''-malonyl)glucoside	Flavonoids	-	18301	20003	19859	7369.2	5854.2	3654.9	1.16463	0.29019	-1.78493	down
Zmsp004363	C23H22O13	Quercetin-3-O-(6''-acetyl)glucoside*	Flavonoids	-	293040	147420	236950	22344	6427.6	13621	1.17602	0.0625804	-3.99814	down
Hmcp001636	C23H24O13	Limocitrin-7-O-glucoside	Flavonoids	-	207300	246190	184330	9	9	9	1.22506	4.23317e-05	-14.5279	down
pma0791	C24H24O13	Naringenin-7-O-(6''-malonyl)glucoside	Flavonoids	-	2508900	2413100	2508900	1010500	965740	1032100	1.22352	0.404842	-1.30457	down
Lmdp004892	C24H22O14	Kaempferol-3-O-(6''-malonyl)galactoside	Flavonoids	-	333330	339460	252900	1317900	1350100	1324800	1.21502	4.31332	2.1088	up
Lmmp003817	C24H22O14	Kaempferol-3-O-(6''-malonyl)glucoside	Flavonoids	-	379620	349150	370380	1498400	1234700	1400400	1.22003	3.76063	1.91098	up
pmb0542	C24H23O14+	Cyanidin-3-O-(6''-O-malonyl)glucoside	Flavonoids	171828-62-9	16575	16314	14668	126600	108580	124390	1.22302	7.56082	2.91854	up
pma0795	C24H22O15	Tricetin-5-O-(6''-malonyl)glucoside	Flavonoids	-	218910	234900	218650	19063	13253	15123	1.22102	0.0705455	-3.8253	down
Zmpn004068	C26H32O14	Phloretin-2'-O-(6''-O-xylosyl)glucoside	Flavonoids	-	3127	3944.7	5987	17437	19229	14630	1.17511	3.92811	1.97384	up
Lmpp003930	C30H26O12	Apigenin-7-O-(6''-p-Coumaryl)glucoside	Flavonoids	-	415870	271390	454050	120320	58716	77622	1.15708	0.22488	-2.15277	down
mws0047	C27H30O14	Apigenin-7-O-neohesperidoside (Rhoifolin)	Flavonoids	17306-46-6	368980	418160	409940	53737	57168	54040	1.22408	0.137789	-2.85946	down
HJAP148	C26H28O15	Kaempferol-3-O-sambubioside	Flavonoids	27661-51-4	98309	98704	88201	17838	37487	21461	1.1633	0.269222	-1.89313	down
mws1066	C27H32O14	Naringenin-7-O-Rutinoside(Narirutin)	Flavonoids	14259-46-2	319610	327850	357320	874860	911160	971720	1.22022	2.74462	1.45661	up
mws0046	C27H32O14	Naringenin-7-O-Neohesperidoside(Naringin)	Flavonoids	10236-47-2	298310	304780	284410	731640	752060	773260	1.22331	2.54305	1.34656	up
Lmjp001367	C26H29O15	Cyanidin-3-O-(2''-O-xylosyl)galactoside	Flavonoids	-	3172.3	2067.9	3944.4	11921	13535	12826	1.18439	4.16806	2.05938	up
Lmfp005436	C27H22O15	Quercetin-3-O-(2''-Galloyl)Arabinoside	Flavonoids	-	9	9	9	4746.8	2057.3	5157.4	1.21957	443.019	8.79122	up
pme1773	C27H31O15	Cyanidin-3-O-rutinoside (Keracyanin)	Flavonoids	28338-59-2	555160	509530	447390	81076000	74702000	72858000	1.22476	151.206	7.24037	up
pme1793	C27H31O15	Pelargonidin-3,5-O-diglucoside	Flavonoids	17334-58-6	14709	7826.5	10146	25975	21559	19257	1.075	2.04369	1.03118	up
Lmyn005006	C30H28O13	"Eriodictyol-7-O-(6""-O-p-coumaroyl)glucoside"	Flavonoids	-	209150	208900	235740	29890	27907	27376	1.22383	0.130276	-2.94036	down
pme0001	C28H34O15	Hesperetin-7-O-neohesperidoside(Neohesperidin)	Flavonoids	13241-33-3	2607900	1994600	1436000	363650	897880	848380	1.04281	0.34941	-1.51701	down
mws0036	C28H34O15	Hesperetin-7-O-rutinoside (Hesperidin)	Flavonoids	520-26-3	736490	617010	528910	197530	230860	196140	1.20164	0.331772	-1.59174	down
pme1777	C27H31O16+	Cyanidin-3,5-O-diglucoside (Cyanin)	Flavonoids	2611-67-8	65460	66872	57576	432770	319930	242830	1.19866	5.24217	2.39016	up
Smsp001640	C27H31O16+	Petunidin-3-O-glucoside-5-O-arabinoside	Flavonoids	-	152260	139350	148340	38493	35731	34850	1.22318	0.247924	-2.01203	down
Hmlp002975	C28H30O17	Isorhamnetin-3-O-glucuronide-7-O-rhamnoside	Flavonoids	-	27529	16760	31436	1049.5	2095	1047.5	1.20034	0.0553582	-4.17506	down
Hmln001836	C29H32O17	Kaempferol-3-O-(6''-Acetyl)glucosyl-(1→3)-Galactoside	Flavonoids	-	6229.2	9052.4	6759.9	138310	121670	117320	1.22066	17.1177	4.09742	up
Hmcp001629	C30H32O19	Kaempferol-3-O-(6''-Malonyl)glucoside-7-O-Glucoside	Flavonoids	-	25047	22072	15776	47326	63777	85520	1.14173	3.12621	1.64441	up
Lmsp003881	C33H40O19	Kaempferol-3-O-rutinoside-7-O-rhamnoside	Flavonoids	-	2888700	5367300	4773400	9949000	8031700	9794800	1.08978	2.13176	1.09204	up
Hmqp002870	C32H38O20	Luteolin-7-O-Sophoroside-5-O-arabinoside	Flavonoids	-	172990	112580	130500	244710	556830	432780	1.08523	2.96662	1.56882	up
Lmpp003268	C33H40O20	Kaempferol-3-O-rutinoside-7-O-glucoside	Flavonoids	-	22924	14646	7693.8	38287	40314	46424	1.05923	2.76214	1.46579	up
HJAP127	C33H40O20	Quercetin-3-O-(2''-O-Rhamnosyl)rutinoside	Flavonoids	55696-57-6	12667000	12671000	10388000	25149000	28202000	19502000	1.15209	2.03922	1.02801	up
Zmmp002007	C36H37O18	Cyanidin-3-O-(6''-O-p-coumaroyl)glucoside-5-O-glucoside	Flavonoids	-	9	9	9	502670	380870	420930	1.22511	48313.7	15.5601	up
Lmyp001666	C33H41O20	Cyanidin-3-O-glucosylrutinoside	Flavonoids	-	3578	2588.8	1830.4	158000	117160	167630	1.21791	55.3681	5.79098	up
Zmmp003591	C33H41O20	Delphinidin-3-O-(2'''-O-p-coumaroyl)rutinoside	Flavonoids	-	9529400	13524000	8836600	19106000	27216000	19095000	1.10034	2.05133	1.03656	up
Smsp101702	C33H41O20	Petunidin-3-O-rutinoside-O-arabinoside	Flavonoids	-	9	9	9	5332.8	4557.4	4027.5	1.22484	515.47	9.00975	up
Smsp001702	C33H41O20	Cyanidin-3-O-rutinoside-5-O-glucoside	Flavonoids	-	2599.8	2944.7	2681.7	100730	109480	100730	1.2248	37.7987	5.24027	up
Lmjp003206	C32H38O21	Quercetin-3-O-Sambubioside-5-O-Glucoside	Flavonoids	-	425140	481950	547480	1167700	1094400	1066100	1.20437	2.2881	1.19415	up
Smsp001643	C34H43O20	Petunidin-3-O-rutinoside-5-O-rhamnoside	Flavonoids	-	548.44	383.79	309.04	6600.5	5187.4	5453.3	1.2139	13.89	3.79597	up
pmp001314	C33H40O21	6-Hydroxykaempferol-3-O-rutin-6-O-glucoside	Flavonoids	-	102310	74636	69547	37363	33840	50826	1.10246	0.495061	-1.01432	down
Lmdp004160	C36H36O20	Quercetin-3-O-(2'''-Caffeoyl)sophoroside	Flavonoids	-	10447	7666.8	4274.2	48484	14860	32448	1.04306	4.27872	2.09718	up
pmp001312	C33H40O22	6-Hydroxykaempferol-3,7,6-O-triglycoside	Flavonoids	-	25143	19894	25767	7985.7	8557.9	12689	1.14942	0.412867	-1.27625	down
Lmqp003247	C36H37O20	Delphinidin-3-O-(6''-O-caffeoyl)glucoside-5-O-glucoside	Flavonoids	-	8703.2	13214	10639	35163	16218	30679	1.05002	2.52056	1.33375	up
Lmmp101993	C33H35O23	Pelargonidin-3,5,7'-tri-O-glucuronide	Flavonoids	-	9	9	9	2237.6	1966.8	2532.3	1.22482	249.507	7.96294	up
Lmdp004574	C37H38O20	Quercetin-3-O-(2'''-Feruloyl)sophoroside	Flavonoids	-	58941	31323	44942	126740	110810	180480	1.13364	3.0918	1.62845	up
Zmmp003451	C42H47O22	Cyanidin-3-O-(6''-O-p-coumaroyl)rutinoside-5-O-glucoside	Flavonoids	-	9	9	9	18872	17002	37750	1.22275	2726.81	11.413	up
Zmmp004046	C43H49O23	Petunidin-3-O-(6''-O-p-coumaroyl)rutinoside-5-O-glucoside	Flavonoids	-	25465	18188	24651	9	9	9	1.22476	0.000395292	-11.3048	down
Hmmp002324	C41H54O25	Tricin-4'-O-rutinoside-7-O-rutinoside	Flavonoids	-	43828	23753	28753	11002	4447	6655.8	1.128	0.22946	-2.12369	down
Zmhp004122	C44H51O23	Malvidin-3-O-(2'''-O-p-coumaroyl)rutinoside-5-O-glucoside	Flavonoids	-	45031	48542	19970	9	9	9	1.22233	0.000237795	-12.038	down

## Sheet: Table 2
Table S2. KEGG analysis of differential flavonoid metabolites detected in flowers at the Full stage
Kegg_pathway	ko_id	Cluter_frequency	Metabolome_frequency	P-value	Corrected_P-value
Flavonoid biosynthesis	ko00941	12 out of 23 52.1739130434783%	24 out of 52 46.1538461538462%	0.310177	1
Anthocyanin biosynthesis	ko00942	7 out of 23 30.4347826086957%	15 out of 52 28.8461538461538%	0.530887	1
Flavone and flavonol biosynthesis	ko00944	7 out of 23 30.4347826086957%	16 out of 52 30.7692307692308%	0.63454	1
Metabolic pathways	ko01100	4 out of 23 17.3913043478261%	11 out of 52 21.1538461538462%	0.82401	1
Biosynthesis of secondary metabolites	ko01110	7 out of 23 30.4347826086957%	19 out of 52 36.5384615384615%	0.865358	1

## Sheet: Table S3
Table S3. Comparative analysis of differential volatile metabolites detected by GC-MS analysis in flowers at the Full stage by GC-MS analysis
Index	Formula	Compounds	Class I	CAS	HLT040Full-1	HLT040Full-2	HLT040Full-3	HLT015Full-1	HLT015Full-2	HLT015Full-3	VIP	P-value	Fold_Change	Log2FC	Type
XMW1042	C15H22O	2(3H)-Naphthalenone, 4,4a,5,6,7,8-hexahydro-4a,5-dimethyl-3-(1-methylethylidene)-, (4ar-cis)-	Terpenoids	19598-45-9	9	9	9	2.44356e+06	3.27166e+06	3.0586e+06	1.08056	0.00712891	324956	18.3099	up
XMW0719	C10H14	p-Mentha-1,5,8-triene	Terpenoids	21195-59-5	9	9	9	652217	649471	629305	1.08063	0.000125925	71518.3	16.126	up
XMW0542	C10H16O	1-Cyclohexene-1-carboxaldehyde, 4-(1-methylethyl)-	Terpenoids	21391-98-0	9	9	9	452579	644233	589706	1.08048	0.0101294	62463.6	15.9307	up
XMW0489	C10H16O	p-Mentha-1(7),2-dien-8-ol	Terpenoids	65293-09-6	9	9	9	173774	171825	178983	1.08061	0.000149265	19429	14.2459	up
NMW0349	C15H18O2	Furanodienone	Terpenoids	24268-41-5	9	9	9	133426	193723	188866	1.08035	0.0124096	19111.7	14.2222	up
NMW0350	C13H18O3	(S,E)-4-Hydroxy-3,5,5-trimethyl-4-(3-oxobut-1-en-1-yl)cyclohex-2-enone	Terpenoids	39763-33-2	9	9	9	32392	45399.9	42257.2	1.08036	0.00945785	4446.26	12.1184	up
w23	C13H20O2	3-Hydroxy-7,8-dihydro-.beta.-ionol	Terpenoids	172705-13-4	9	9	9	29781.1	45036.6	40780.5	1.08022	0.0136352	4281.42	12.0639	up
XMW0311	C15H24O	Dehydroxy-isocalamendiol	Terpenoids	1005276-30-1	9	9	9	24134.6	29182.3	28110	1.08055	0.00318672	3015.81	11.5583	up
KMW0685	C15H26O	(2E,6E)-Farnesol	Terpenoids	106-28-5	4161.76	3103.46	4417.52	512877	695898	654775	1.07874	0.00796704	159.513	7.31753	up
XMW0751	C15H24O	Bergamotol, Z-.alpha.-trans-	Terpenoids	88034-74-6	13730.8	9712.09	15920.6	1.50673e+06	2.059e+06	1.91485e+06	1.07769	0.00820631	139.23	7.12133	up
XMW0165	C15H26O	Cyclohexanol, 3-ethenyl-3-methyl-2-(1-methylethenyl)-6-(1-methylethyl)-, [1R-(1.alpha.,2.alpha.,3.beta.,6.alpha.)]-	Terpenoids	35727-45-8	29029.8	15821.8	29929.2	2.34431e+06	3.27398e+06	3.04464e+06	1.07525	0.00939181	115.844	6.85604	up
NMW0308	C15H22O	2,6,9,11-Dodecatetraenal, 2,6,10-trimethyl-	Terpenoids	4955-32-2	16378	9712.09	21336.8	1.50733e+06	2.0543e+06	1.91532e+06	1.07431	0.00810425	115.482	6.85153	up
NMW0310	C15H26O	2,6,10-Dodecatrien-1-ol, 3,7,11-trimethyl-	Terpenoids	4602-84-0	8767.04	6140.47	10842.6	742879	1.07869e+06	1.00931e+06	1.07636	0.0117599	109.937	6.78053	up
NMW0306	C15H24O	(Z)-epi-.beta.-Santalol	Terpenoids	79081-90-6	4600.95	4635.86	4523.53	425265	544392	513579	1.08017	0.00526984	107.791	6.75209	up
XMW0248	C10H14O	2-Cyclohexen-1-one, 3-methyl-6-(1-methylethenyl)-, (S)-	Terpenoids	16750-82-6	72476.1	52825.3	57254	3.14461e+06	4.2024e+06	4.18272e+06	1.07838	0.00840912	63.1574	5.98088	up
NMW0041	C11H18	(E)-4,8-Dimethylnona-1,3,7-triene	Terpenoids	19945-61-0	68862.3	62578	68892.3	2.95333e+06	4.17609e+06	4.68577e+06	1.07794	0.0171739	58.9779	5.8821	up
WMW0179	C10H16O	L-Fenchone	Terpenoids	7787-20-4	31872.2	29974.7	41993.7	665332	925640	1.05252e+06	1.07423	0.0175583	25.4572	4.67	up
QWM0003	C10H16O	2H-Pyran, 3,6-dihydro-4-methyl-2-(2-methyl-1-propenyl)-	Terpenoids	1786-08-9	5760.53	5336.22	4131.47	56388.8	61534.2	62332.1	1.07719	0.000591206	11.8369	3.56522	up
XMW0866	C15H28O2	7-(2-Hydroxypropan-2-yl)-1,4a-dimethyldecahydronaphthalen-1-ol	Terpenoids	92857-25-5	29011.1	20465.2	23628.5	197565	272904	255465	1.07255	0.0100899	9.93006	3.3118	up
D254	C15H24O	2H-2,4a-Methanonaphthalen-8(5H)-one, 1,3,4,6,7,8a-hexahydro-1,1,5,5-tetramethyl-	Terpenoids	23787-90-8	25551.8	18391.3	25893.5	132982	184414	158291	1.06799	0.0102724	6.81142	2.76796	up
XMW0780	C10H14	2,6-Dimethyl-1,3,5,7-octatetraene, E,E-	Terpenoids	460-01-5	524606	500544	561662	3.49524e+06	3.69035e+06	3.41356e+06	1.07952	0.000454468	6.67953	2.73975	up
NMW0046	C10H16O	Bicyclo[3.1.1]heptan-3-ol, 6,6-dimethyl-2-methylene-, [1S-(1.alpha.,3.alpha.,5.alpha.)]-	Terpenoids	547-61-5	123661	121724	128995	761066	812508	751777	1.08005	0.000733075	6.21121	2.63487	up
XMW0836	C15H26O	3,7-Cyclodecadiene-1-methanol, .alpha.,.alpha.,4,8-tetramethyl-, [s-(Z,Z)]	Terpenoids	21657-90-9	6.42749e+06	4.81002e+06	6.20445e+06	2.83234e+07	3.82232e+07	3.60481e+07	1.06902	0.00946419	5.88206	2.55632	up
KMW0304	C10H14	1,3,8-p-Menthatriene	Terpenoids	18368-95-1	188579	176454	188118	1.03262e+06	1.11591e+06	1.06142e+06	1.07991	0.00057356	5.80303	2.53681	up
XMW0084	C10H16	2,4,6-Octatriene, 2,6-dimethyl-	Terpenoids	673-84-7	39652.1	40988.9	41353.2	206488	242842	248327	1.07816	0.00459674	5.71877	2.51571	up
D342	C10H16	2,4,6-Octatriene, 2,6-dimethyl-, (E,E)-	Terpenoids	3016-19-1	70048.5	63834	64811	328844	400855	391504	1.07735	0.0051008	5.64287	2.49643	up
KMW0656	C15H26O	2-Naphthalenemethanol, decahydro-.alpha.,.alpha.,4a-trimethyl-8-methylene-, [2R-(2.alpha.,4a.alpha.,8a.beta.)]-	Terpenoids	473-15-4	870961	680216	830095	3.9822e+06	4.85997e+06	4.48822e+06	1.0739	0.00337727	5.59802	2.48492	up
D370	C10H16O	(Z)-2,2-Dimethyl-3-(3-methylpenta-2,4-dien-1-yl)oxirane	Terpenoids	33281-83-3	151723	174453	170989	900182	964631	899161	1.07897	0.000280334	5.55946	2.47495	up
XMW0705	C15H26O	2-Naphthalenemethanol, 1,2,3,4,4a,5,6,8a-octahydro-.alpha.,.alpha.,4a,8-tetramethyl-, [2R-(2.alpha.,4a.alpha.,8a.beta.)]-	Terpenoids	473-16-5	607546	470616	573884	2.56874e+06	3.40344e+06	3.17032e+06	1.07091	0.00838531	5.53405	2.46834	up
KMW0325	C10H18O	3-Cyclohexen-1-ol, 1-methyl-4-(1-methylethyl)-	Terpenoids	586-82-3	48228.4	43045.3	47511.5	240099	249080	238957	1.07936	1.50545e-05	5.2465	2.39136	up
WMW0075	C15H26O		Terpenoids	7212-44-4	1.44409e+06	936937	1.48398e+06	5.29234e+06	6.78255e+06	6.35711e+06	1.05657	0.00355757	4.76894	2.25367	up
D241	C15H26O	3-Cyclohexene-1-methanol, .alpha.,4-dimethyl-.alpha.-(4-methyl-3-pentenyl)-, [R-(R*,R*)]-	Terpenoids	23178-88-3	65503.5	59179.8	62200.2	239988	301148	314122	1.07332	0.0100022	4.57642	2.19422	up
WMW0040	C10H16	beta.-Ocimene	Terpenoids	3779-61-1	6.11717e+07	5.44712e+07	5.96413e+07	2.23524e+08	2.77925e+08	2.93757e+08	1.07279	0.00991795	4.53667	2.18163	up
KMW0434	C10H16O	2,6,6-trimethyl-1-Cyclohexene-1-carboxaldehyde	Terpenoids	432-25-7	19645.5	27784.4	25431.8	96523.5	112475	115294	1.06775	0.0016536	4.4508	2.15406	up
NMW0043	C10H14O	Bicyclo[3.1.1]hept-2-en-6-one, 2,7,7-trimethyl-	Terpenoids	473-06-3	11268.3	10479.1	12326.1	40601.1	53308.5	47921	1.07159	0.00921407	4.16249	2.05745	up
KMW0655	C15H26O	5-Azulenemethanol, 1,2,3,3a,4,5,6,7-octahydro-.alpha.,.alpha.,3,8-tetramethyl-, [3S-(3.alpha.,3a.beta.,5.alpha.)]-	Terpenoids	22451-73-6	2.95572e+06	2.40532e+06	2.8199e+06	1.00504e+07	1.18891e+07	1.09174e+07	1.07358	0.00211133	4.01627	2.00585	up
NMW0092	C10H18O	(+)-neodihydrocarveol	Terpenoids	18675-33-7	27624.4	37224.2	30309.3	111381	132039	123757	1.06952	0.00108057	3.85861	1.94808	up
KMW0452	C10H12O	4-(1-methylethyl)-Benzaldehyde	Terpenoids	122-03-2	268423	285306	285458	1.0145e+06	1.10026e+06	1.11791e+06	1.07909	0.00120074	3.85214	1.94566	up
KMW0623	C15H24		Terpenoids	15423-57-1	8.49336e+06	6.77899e+06	8.51146e+06	2.52306e+07	3.29951e+07	3.07493e+07	1.06554	0.00803234	3.74099	1.90342	up
KMW0693	C15H26O	10-epi-.gamma.-Eudesmol	Terpenoids	15051-81-7	143410	118111	132009	419935	497012	470832	1.07299	0.0023021	3.52648	1.81823	up
XMW0111	C15H24O2	Spiro[4.5]decan-7-one, 1,8-dimethyl-8,9-epoxy-4-isopropyl-	Terpenoids	61050-91-7	159834	129574	132025	437376	522626	525776	1.06987	0.00337697	3.52553	1.81784	up
XMW1000	C15H22O	(E)-5-((1R,3R,6S)-2,3-Dimethyltricyclo[2.2.1.02,6]heptan-3-yl)-2-methylpent-2-enal	Terpenoids	19903-70-9	4.85458e+06	3.94768e+06	4.62414e+06	1.44656e+07	1.66877e+07	1.54373e+07	1.07272	0.000978981	3.47007	1.79497	up
XMW0913	C10H16O	cis-Chrysanthenol	Terpenoids	55722-60-6	44895.3	50545	47987.1	155925	153699	167731	1.07778	0.000451744	3.3282	1.73474	up
KMW0667	C15H26O	.tau.-Muurolol	Terpenoids	19912-62-0	856489	707083	810120	2.36137e+06	2.8282e+06	2.62395e+06	1.07154	0.00279901	3.29171	1.71884	up
XMW1038	C15H24O	Longifolenaldehyde	Terpenoids	19890-84-7	1.09036e+06	938100	1.03599e+06	2.94767e+06	3.31848e+06	3.42259e+06	1.0739	0.00218851	3.16166	1.66068	up
XMW0766	C10H16O	Cyclohexanone, 5-methyl-2-(1-methylethylidene)-	Terpenoids	15932-80-6	17253.7	16169.8	17861.9	48309.6	57117.1	50495.9	1.07482	0.00453725	3.0403	1.60421	up
KMW0335	C10H18O	Cyclohexanol, 1-methyl-4-(1-methylethenyl)-	Terpenoids	138-87-4	107922	114276	109902	315665	338342	344445	1.07902	0.00101885	3.00648	1.58808	up
XMW0031	C15H26O	1,4-Methanoazulen-3-ol, decahydro-1,5,5,8a-tetramethyl-, [1S-(1.alpha.,3.beta.,3a.beta.,4.alpha.,8a.beta.)]-	Terpenoids	99481-30-8	111101	97687.4	112399	279885	341584	341615	1.06898	0.00680068	2.9985	1.58424	up
KMW0687	C15H26O	1H-Cycloprop[e]azulen-4-ol, decahydro-1,1,4,7-tetramethyl-, [1aR-(1a.alpha.,4.beta.,4a.beta.,7.alpha.,7a.beta.,7b.alpha.)]-	Terpenoids	552-02-3	1.22206e+06	1.015e+06	1.14015e+06	2.69379e+06	3.03919e+06	3.21999e+06	1.06755	0.00287029	2.65099	1.40653	up
D322	C15H22O	(3S,3aR,6R,8aS)-3,7,7-Trimethyl-8-methylenehexahydro-1H-3a,6-methanoazulen-2(3H)-one	Terpenoids	28624-27-3	2.12888e+06	1.72904e+06	2.04987e+06	4.77123e+06	5.68623e+06	5.1773e+06	1.06555	0.00206745	2.64647	1.40407	up
WMW0022	C15H24O	Salvial-4(14)-en-1-one	Terpenoids	73809-82-2	742948	623574	679969	1.67678e+06	1.85053e+06	1.86495e+06	1.07198	0.000381153	2.63488	1.39774	up
D319	C15H26O	.beta.-Acorenol	Terpenoids	28400-11-5	2.12851e+06	1.78226e+06	2.022e+06	4.74837e+06	5.62874e+06	5.20219e+06	1.06868	0.00240389	2.62597	1.39285	up
KMW0526	C13H18O	2-Buten-1-one, 1-(2,6,6-trimethyl-1,3-cyclohexadien-1-yl)-, (E)-	Terpenoids	23726-93-4	2.3067e+06	2.60058e+06	2.82503e+06	5.48157e+06	7.44973e+06	7.36287e+06	1.05012	0.018399	2.6246	1.3921	up
KMW0652	C15H26O	Cubenol	Terpenoids	21284-22-0	2.2218e+06	1.86358e+06	2.12768e+06	4.47826e+06	5.31572e+06	4.8971e+06	1.0655	0.0025247	2.36455	1.24157	up
NMW0150	C12H16O2	Phenol, 5-methyl-2-(1-methylethyl)-, acetate	Terpenoids	528-79-0	104751	112932	120588	226389	280141	290959	1.05819	0.0131327	2.35754	1.23728	up
KMW0613	C15H24	.alpha.-Farnesene	Terpenoids	502-61-4	4.94312e+06	5.22909e+06	5.99671e+06	1.00774e+07	1.39877e+07	1.32695e+07	1.04015	0.0219882	2.30904	1.20729	up
XMW0392	C15H20	.alpha.-Corocalene	Terpenoids	20129-39-9	4103.65	5088.87	5796.54	11562.7	10937.5	12069.5	1.04797	0.000775404	2.30633	1.2056	up
XMW0022	C10H16O2	Iridomyrmecin	Terpenoids	485-43-8	2.58625e+06	2.79501e+06	3.03691e+06	5.1522e+06	6.79953e+06	6.79213e+06	1.04578	0.0197931	2.2266	1.15484	up
XMW0819	C15H24	(1S,4S,4aR)-1-Isopropyl-4-methyl-7-methylene-1,2,3,4,4a,5,6,7-octahydronaphthalene	Terpenoids	157477-72-0	2.82733e+06	3.09003e+06	3.38464e+06	5.59518e+06	7.5124e+06	7.45894e+06	1.04062	0.0215375	2.21098	1.14468	up
KMW0218	C10H18O		Terpenoids	470-82-6	871885	971476	1.00612e+06	1.94202e+06	2.03615e+06	2.27364e+06	1.06634	0.00302447	2.19402	1.13358	up
KMW0479	C10H14O	1,3-Cyclohexadiene-1-carboxaldehyde, 2,6,6-trimethyl-	Terpenoids	116-26-7	37134.6	44141.1	41875.7	87606	84938.7	93021.4	1.06864	0.000128195	2.15642	1.10864	up
NMW0073	C10H14O	Bicyclo[3.1.1]hept-2-ene-2-carboxaldehyde, 6,6-dimethyl-	Terpenoids	564-94-3	133147	132914	129424	262483	278821	285121	1.07804	0.00167624	2.08965	1.06326	up
XMW0548	C15H24	Bicyclo[7.2.0]undecane, 10,10-dimethyl-2,6-bis(methylene)-, [1S-(1R*,9S*)]-	Terpenoids	136296-38-3	5.13183e+07	5.46135e+07	6.07884e+07	9.63305e+07	1.26134e+08	1.23432e+08	1.04186	0.0180103	2.07471	1.05291	up
XMW0700	C15H24	4a,8-Dimethyl-2-(prop-1-en-2-yl)-1,2,3,4,4a,5,6,7-octahydronaphthalene	Terpenoids	103827-22-1	3.09158e+06	3.70614e+06	3.7287e+06	6.18891e+06	7.68506e+06	7.51484e+06	1.04598	0.00788428	2.03192	1.02284	up
D178	C15H24O	(1R,3aR,5aR,9aS)-1,4,4,7-Tetramethyl-1,2,3,3a,4,5a,8,9-octahydrocyclopenta[c]benzofuran	Terpenoids	104188-25-2	2.66548e+06	2.69326e+06	3.07973e+06	1.1187e+06	1.47736e+06	1.37597e+06	1.048	0.00118773	0.470705	-1.0871	down
KMW0223	C10H16	1,3-Cyclohexadiene, 1-methyl-4-(1-methylethyl)-	Terpenoids	99-86-5	2.29159e+06	1.59831e+06	1.82126e+06	673368	857784	974103	1.01501	0.0215386	0.438659	-1.18883	down
KMW0193	C10H16	.beta.-Pinene	Terpenoids	127-91-3	1.90522e+08	1.50071e+08	1.7282e+08	5.53255e+07	7.58485e+07	8.62767e+07	1.0228	0.00326101	0.423539	-1.23943	down
D244	C15H26O	(3S,3aR,3bR,4S,7R,7aR)-4-Isopropyl-3,7-dimethyloctahydro-1H-cyclopenta[1,3]cyclopropa[1,2]benzen-3-ol	Terpenoids	23445-02-5	2.86704e+07	2.51686e+07	2.84361e+07	9.11267e+06	1.29109e+07	1.2333e+07	1.04445	0.0006213	0.417583	-1.25987	down
KMW0430	C10H20O	Citronellol	Terpenoids	106-22-9	107119	76189.1	84531.1	29600.4	42327.9	39291.4	1.02367	0.0181792	0.415248	-1.26795	down
XMW0678	C10H16	1,3-Cyclohexadiene, 1,5,5,6-tetramethyl-	Terpenoids	514-94-3	1.39086e+07	1.07804e+07	1.24577e+07	3.82495e+06	5.30315e+06	6.00961e+06	1.02421	0.00385292	0.407512	-1.29508	down
XMW0182	C15H24	(3S,3aS,6R,8aS)-3,8,8-Trimethyl-7-methyleneoctahydro-1H-3a,6-methanoazulene	Terpenoids	31145-21-8	5.67621e+06	5.65466e+06	6.52505e+06	2.04748e+06	2.66374e+06	2.55776e+06	1.05798	0.00101495	0.407091	-1.29658	down
NMW0104	C10H18O		Terpenoids	624-15-7	486605	467792	503791	150814	213495	217212	1.04603	0.00142573	0.398797	-1.32627	down
XMW0974	C15H24	1,2,4-Methenoazulene, decahydro-1,5,5,8a-tetramethyl-, [1S-(1.alpha.,2.alpha.,3a.beta.,4.alpha.,8a.beta.,9R*)]-	Terpenoids	1137-12-8	364237	404543	415281	118943	172657	180524	1.03606	0.000830972	0.398733	-1.3265	down
KMW0636	C15H24O	1H-3a,7-Methanoazulen-5-ol, octahydro-3,8,8-trimethyl-6-methylene-	Terpenoids	28231-03-0	428142	381702	432188	126408	176852	184138	1.04461	0.000527072	0.39242	-1.34953	down
D428	C15H24O	6-Methyl-2-(4-methylcyclohex-3-en-1-yl)hepta-1,5-dien-4-ol	Terpenoids	38142-56-2	694919	633785	712238	239469	275006	285017	1.07111	0.000437046	0.391727	-1.35208	down
NMW0144	C10H16O2	Neric Acid	Terpenoids	4613-38-1	645954	664187	804158	194415	286280	269978	1.04463	0.00346645	0.355046	-1.49392	down
KMW0576	C15H24	Aromandendrene	Terpenoids	489-39-4	1.84656e+06	1.8635e+06	2.13721e+06	581577	746231	734991	1.06398	0.00106369	0.35278	-1.50316	down
NMW0006	C10H14O	2-Cyclohexen-1-one, 3-methyl-6-(1-methylethylidene)-	Terpenoids	491-09-8	5.47289e+06	5.68089e+06	6.82317e+06	1.59838e+06	2.44097e+06	2.25266e+06	1.0417	0.0029366	0.350004	-1.51456	down
XMW0013	C10H16	1,7,7-trimethyl-Tricyclo[2.2.1.0(2,6)]heptane	Terpenoids	508-32-7	5.89925e+06	4.12064e+06	4.92274e+06	1.2755e+06	1.67264e+06	1.94626e+06	1.03891	0.0138095	0.327546	-1.61023	down
XMW0854	C15H26O	4a(2H)-Naphthalenol, 1,3,4,5,6,8a-hexahydro-4,7-dimethyl-1-(1-methylethyl)-, (1S,4S,4aS,8aR)-	Terpenoids	73365-77-2	598718	507467	619761	156379	180466	184547	1.07144	0.00493649	0.302091	-1.72695	down
KMW0296	C10H16	Cyclohexene, 1-methyl-4-(1-methylethylidene)-	Terpenoids	586-62-9	1.73113e+06	1.5012e+06	1.60804e+06	392859	482363	529418	1.06776	0.000407903	0.290193	-1.78492	down
XMW1167	C15H24O	(1R,3E,7E,11R)-1,5,5,8-Tetramethyl-12-oxabicyclo[9.1.0]dodeca-3,7-diene	Terpenoids	19888-34-7	447923	405497	455265	119653	102249	156705	1.05926	0.000157097	0.289303	-1.78935	down
XMW1149	C15H24	(1R,3aS,8aS)-1,4,4,6-Tetramethyl-1,2,3,3a,4,5,7,8-octahydrocyclopenta[c]pentalene	Terpenoids	871660-96-7	2.88613e+06	2.97588e+06	3.59752e+06	664138	1.01444e+06	935050	1.05405	0.00328319	0.276296	-1.85571	down
KMW0509	C15H24	Cyclohexene, 4-ethenyl-4-methyl-3-(1-methylethenyl)-1-(1-methylethyl)-, (3R-trans)-	Terpenoids	20307-84-0	3.77715e+07	3.91582e+07	4.71472e+07	7.51782e+06	1.17997e+07	1.06899e+07	1.05681	0.00323055	0.241846	-2.04784	down
XMW0361	C10H16O	5,7-Octadien-4-one, 2,6-dimethyl-, (E)-	Terpenoids	6752-80-3	1.12126e+06	1.23301e+06	1.22328e+06	227115	212946	228291	1.07965	0.00113103	0.186818	-2.42029	down
XMW0127	C10H14	o-Cymene	Terpenoids	527-84-4	1.66112e+07	1.43369e+07	1.53121e+07	2.28359e+06	2.5733e+06	2.89612e+06	1.07641	0.00147739	0.167595	-2.57694	down
XMW0654	C10H16O	Ethanone, 1-(1,4-dimethyl-3-cyclohexen-1-yl)-	Terpenoids	43219-68-7	405381	442118	440581	63294.6	65210.4	73195.3	1.079	0.000588642	0.15659	-2.67494	down
XMW0902	C10H18	2,6-Dimethyl-2-trans-6-octadiene	Terpenoids	2609-23-6	8.51451e+06	6.60085e+06	7.57661e+06	892086	1.1879e+06	1.32106e+06	1.06957	0.00531176	0.149879	-2.73813	down
NMW0121	C10H14O	Phenol, 2-methyl-5-(1-methylethyl)-	Terpenoids	499-75-2	90732.5	92553.6	99986.9	13695.9	13378.8	13169.8	1.08021	0.00118426	0.14207	-2.81533	down
XMW0389	C15H26O	Caryophyllenyl alcohol	Terpenoids	913176-41-7	143919	153559	173254	22136.9	20644.7	23495.8	1.07859	0.00381052	0.140797	-2.82831	down
D167	C10H18O	1,7,7-Trimethylbicyclo[2.2.1]heptan-2-ol	Terpenoids	10385-78-1	1.09802e+06	1.22031e+06	1.1973e+06	165799	161613	163761	1.08001	0.00136872	0.139711	-2.83948	down
XMW1381	C10H14	Bicyclo[3.2.1]oct-2-ene, 3-methyl-4-methylene-	Terpenoids	49826-53-1	1.2311e+06	1.22794e+06	1.21499e+06	171748	162908	171800	1.0805	1.10163e-07	0.137847	-2.85886	down
KMW0453	C12H20O2	Linalyl acetate	Terpenoids	115-95-7	1.66865e+06	1.81104e+06	1.93614e+06	184360	236088	230452	1.07678	0.00162365	0.120185	-3.05668	down
NMW0151	C10H14O2	Bicyclo[3.1.1]hept-2-ene-2-carboxylic acid, 6,6-dimethyl-	Terpenoids	19250-17-0	2.55108e+06	2.33233e+06	2.79415e+06	238917	303714	327962	1.07555	0.00254419	0.113395	-3.14058	down
WMW0004	C15H24	Ylangene	Terpenoids	14912-44-8	9.92539e+06	1.10962e+07	1.17605e+07	977963	1.30948e+06	1.25489e+06	1.07592	0.00226226	0.108057	-3.21014	down
XMW0842	C15H26O	Palustrol (Ledum)	Terpenoids	5986-49-2	8.17113e+06	7.99682e+06	9.14359e+06	681228	937158	883197	1.07614	0.0014682	0.0988317	-3.33888	down
KMW0217	C10H16	D-Limonene	Terpenoids	5989-27-5	6.26178e+06	5.22535e+06	5.82031e+06	447029	586370	640756	1.07507	0.00248937	0.0967304	-3.36989	down
XMW1170	C15H26O2	Butanoic acid, 2-methyl-, 3,7-dimethyl-2,6-octadienyl ester, (Z)-	Terpenoids	51117-19-2	5.88214e+06	5.8654e+06	6.55369e+06	471956	664461	611071	1.07598	0.000953197	0.0954847	-3.38859	down
KMW0360	C10H20O		Terpenoids	2216-51-5	1.15736e+06	1.15834e+06	1.15845e+06	120684	99296	107270	1.07953	3.35872e-05	0.0941956	-3.4082	down
XMW0027	C15H26O	Ledol	Terpenoids	577-27-5	3.91257e+07	3.88509e+07	4.44682e+07	3.0522e+06	4.40348e+06	4.02642e+06	1.07526	0.00163417	0.0937736	-3.41467	down
KMW0678	C15H26O	4,8-Methanoazulen-9-ol, decahydro-2,2,4,8-tetramethyl-, stereoisomer	Terpenoids	4586-22-5	9.42797e+06	9.40292e+06	1.07566e+07	710539	1.02933e+06	902845	1.07556	0.00173422	0.0893186	-3.4849	down
XMW0195	C15H26	1H-Cycloprop[e]azulene, decahydro-1,1,4,7-tetramethyl-, [1aR-(1a.alpha.,4.beta.,4a.beta.,7.beta.,7a.beta.,7b.alpha.)]-	Terpenoids	28580-43-0	684883	671751	747769	55702.2	66289.9	65635.6	1.07914	0.00109814	0.0891596	-3.48747	down
XMW0639	C15H22	1,4-Methanobenzocyclodecene, 1,2,3,4,4a,5,8,9,12,12a-decahydro-	Terpenoids	74708-73-9	2.25822e+07	2.25913e+07	2.56314e+07	1.64827e+06	2.34034e+06	2.23273e+06	1.07565	0.0015174	0.0878659	-3.50855	down
KMW0148	C10H16	.alpha.-Pinene	Terpenoids	80-56-8	2.66625e+07	1.72514e+07	2.13821e+07	1.35899e+06	1.97942e+06	2.35249e+06	1.06603	0.0173812	0.0871557	-3.52026	down
KMW0247	C10H16	.beta.-Phellandrene	Terpenoids	555-10-2	2.87751e+07	2.39968e+07	2.66942e+07	1.75014e+06	2.34888e+06	2.61268e+06	1.07476	0.00248885	0.0844599	-3.56559	down
D325	C15H22O	(3R,3aR,7S,8aS)-3,6,8,8-Tetramethyl-4,7,8,8a-tetrahydro-1H-3a,7-methanoazulen-2(3H)-one	Terpenoids	288249-25-2	4.63208e+06	3.64184e+06	4.44842e+06	267113	370015	416958	1.07291	0.00527517	0.0828532	-3.5933	down
NMW0062	C10H18O		Terpenoids	491-07-6	134702	136916	137979	11581.1	10270.7	9519.08	1.07956	4.28979e-07	0.0765895	-3.70671	down
KMW0250	C10H20O	7-Octen-2-ol, 2,6-dimethyl-	Terpenoids	18479-58-8	103237	96491.7	104751	7196.77	7757.24	7458.75	1.08033	0.000696861	0.0736101	-3.76395	down
XMW0531	C10H16O	Bicyclo[3.1.1]heptan-3-one, 2,6,6-trimethyl-, (1.alpha.,2.beta.,5.alpha.)-	Terpenoids	15358-88-0	1.60647e+06	1.63177e+06	1.59441e+06	102386	91454.6	93955.2	1.08033	1.29144e-05	0.0595525	-4.06969	down
KMW0374	C10H18O	4-Hexen-1-ol, 5-methyl-2-(1-methylethenyl)-, (R)-	Terpenoids	498-16-8	1.65236e+06	1.66529e+06	1.63828e+06	98937.7	82808	91014.5	1.08005	1.42666e-07	0.0550371	-4.18345	down
D276	C10H14O	Bicyclo[3.1.0]hex-3-en-2-one, 4-methyl-1-(1-methylethyl)-	Terpenoids	24545-81-1	1.5328e+06	1.50665e+06	1.48513e+06	80030.4	68975.1	76396.4	1.08024	4.07855e-05	0.0498172	-4.32721	down
WMW0230	C15H26O	Hinesol	Terpenoids	23811-08-7	3.47272e+07	2.90188e+07	3.44218e+07	1.31678e+06	1.67529e+06	1.52667e+06	1.07879	0.00342489	0.0460307	-4.44126	down
XMW0050	C15H24O	Isospathulenol	Terpenoids	88395-46-4	1.19432e+07	1.0097e+07	1.19112e+07	398078	490308	496846	1.07901	0.00307686	0.0408004	-4.61527	down
KMW0589	C15H24	Humulene	Terpenoids	6753-98-6	1.82992e+07	2.05134e+07	2.24556e+07	508732	574595	538378	1.07989	0.00362031	0.026469	-5.23955	down
KMW0389	C10H18O	endo-Borneol	Terpenoids	507-70-0	3.381e+07	3.39774e+07	3.38265e+07	895524	791052	877975	1.08047	3.0708e-09	0.0252382	-5.30825	down
WMW0053	C15H24	Benzene, 1-(1,5-dimethylhexyl)-4-methyl-	Terpenoids	1461-02-5	5.68354e+07	6.29718e+07	6.90099e+07	564614	746953	689414	1.07957	0.00316422	0.0105975	-6.56014	down
XMW0006	C10H16	(+)-3-Carene	Terpenoids	498-15-7	3.03826e+07	2.51095e+07	2.86195e+07	251088	298250	325379	1.07979	0.00310079	0.0103995	-6.58734	down
XMW0889	C10H14	Bicyclo[3.1.0]hex-2-ene, 4-methylene-1-(1-methylethyl)-	Terpenoids	36262-09-6	1.61281e+07	1.1506e+07	1.37037e+07	81960.7	108698	124127	1.07851	0.00938981	0.00761495	-7.03695	down
KMW0172	C10H16	Camphene	Terpenoids	79-92-5	5.35515e+07	3.80882e+07	4.55397e+07	265171	340112	408252	1.07849	0.00953366	0.00738839	-7.08052	down
D264	C10H18	1,6-Octadiene, 3,7-dimethyl-	Terpenoids	2436-90-0	3.71882e+06	2.69673e+06	3.18213e+06	16665.8	22334	25360.4	1.07865	0.00851412	0.00670581	-7.22037	down
XMW0961	C12H20O2	Bornyl acetate	Terpenoids	76-49-3	2.65652e+08	2.86057e+08	2.93908e+08	1.7044e+06	1.78229e+06	1.79199e+06	1.08055	0.000902454	0.00624239	-7.32369	down
NMW0124	C10H16O2	2-Cyclohexen-1-one, 2-hydroxy-3-methyl-6-(1-methylethyl)-	Terpenoids	490-03-9	1.11102e+06	1.21223e+06	1.24623e+06	6258.86	7374.53	7458	1.08026	0.00117546	0.00590882	-7.40291	down
D193	C10H16O	p-Mentha-1,8-dien-7-ol	Terpenoids	536-59-4	6.88168e+06	7.45146e+06	7.69044e+06	42593	43317.9	42168.8	1.08055	0.00107856	0.00581557	-7.42586	down
XMW1147	C10H16O	Tricyclo[2.2.1.0(2,6)]heptane-3-methanol, 2,3-dimethyl-	Terpenoids	29550-55-8	1.45017e+08	1.56872e+08	1.61969e+08	861880	892654	891834	1.08055	0.00106517	0.00570514	-7.45352	down
NMW0123	C10H20O2	p-Menthane-3,8-diol, cis-1,3,trans-1,4-	Terpenoids	3564-98-5	2.18228e+07	2.38552e+07	2.43036e+07	103738	95218.7	102857	1.08055	0.00107797	0.00431276	-7.85717	down
WMW0175	C12H20O2	.delta.-Terpineol, acetate	Terpenoids	93836-50-1	150323	156984	167810	9	9	9	1.08063	0.00103369	5.68281e-05	-14.103	down
KMW0643	C15H24O	Caryophyllene oxide	Terpenoids	1139-30-6	257634	212117	248173	9	9	9	1.08061	0.0033413	3.76085e-05	-14.6986	down
D292	C15H24	Bicyclo[2.2.1]heptane, 2-methyl-3-methylene-2-(4-methyl-3-pentenyl)-, (1S-endo)-	Terpenoids	25532-78-9	4.30939e+06	4.79926e+06	5.26729e+06	9	9	9	1.08061	0.00331392	1.87814e-06	-19.0223	down
GMW0113	C6H10S2	Diallyl disulphide	Sulfur compounds	2179-57-9	7664.02	6865.83	6442.56	34989.1	35653.2	32020.7	1.07782	0.000686911	4.89515	2.29135	up
KMW0162	C2H6S3	Dimethyl triSulfur compounds	Sulfur compounds	3658-80-8	10092.7	8716.05	9683.36	3176.37	3896.72	4392.68	1.05412	0.000514021	0.40242	-1.31323	down
WMW0085	C4H10S2	Diethyl diSulfur compounds	Sulfur compounds	110-81-6	23463.7	18209.2	20517.6	5180.84	7281.46	8312.26	1.0392	0.00316336	0.334048	-1.58187	down
NMW0135	C8H7NS	Thiocyanic acid, phenylmethyl ester	Sulfur compounds	3012-37-1	8.34734e+06	8.70224e+06	1.05049e+07	1.87557e+06	2.84755e+06	2.63139e+06	1.05556	0.0037949	0.266908	-1.90559	down
WMW0086	C5H12S2	DiSulfur compounds, ethyl 1-methylethyl	Sulfur compounds	53966-36-2	959190	737768	844490	94586	126080	144271	1.06893	0.00564979	0.143594	-2.79993	down
NMW0156	C8H7NS	Benzene, (isothiocyanatomethyl)-	Sulfur compounds	622-78-6	8.33566e+06	7.56179e+06	9.07119e+06	193167	251169	277992	1.07831	0.00281844	0.0289294	-5.11132	down
KMW0466	C10H18S	3-Cyclohexene-1-methanethiol, .alpha.,.alpha.,4-trimethyl-	Sulfur compounds	71159-90-5	1.45017e+08	1.56872e+08	1.61969e+08	860638	888150	891374	1.08055	0.00106514	0.00569176	-7.45691	down
NMW0343	C14H22O	Phenol, 4-octyl-	Phenol	1806-26-4	9	9	9	468562	668269	590171	1.08049	0.010035	63963	15.965	up
XMW1163	C9H12O3S	Ethyl 2-hydroxybenzyl sulfone	Phenol	53380-27-1	9673.09	6275.21	9626.44	1.06012e+06	1.47812e+06	1.38339e+06	1.07781	0.00935612	153.34	7.26059	up
NMW0301	C8H9NO2	Acetaminophen	Phenol	103-90-2	24375.3	13601.2	12534.8	164390	164075	157519	1.06347	3.21721e-05	9.62129	3.26623	up
NMW0047	C8H10O	Phenol, 2-ethyl-	Phenol	90-00-6	46280.1	44722.6	48046.1	203890	228314	202040	1.07882	0.00235738	4.56131	2.18945	up
KMW0382	C7H8O	Phenol, 2-methyl-	Phenol	95-48-7	873689	990152	879338	3.36704e+06	4.27411e+06	4.55023e+06	1.07126	0.0119221	4.44425	2.15194	up
NMW0291	C13H20O	Phenol, 4-heptyl-	Phenol	1987-50-4	3.92984e+06	3.33523e+06	3.83828e+06	1.38169e+07	1.59457e+07	1.46911e+07	1.07565	0.00156215	4.00363	2.00131	up
NMW0202	C11H16O	Phenol, 4-pentyl-	Phenol	14938-35-3	6.1982e+06	6.79996e+06	7.40312e+06	1.26134e+07	1.65988e+07	1.66548e+07	1.04525	0.0186444	2.24824	1.1688	up
NMW0255	C11H8O3	Plumbagin	Phenol	481-42-5	108575	89725.6	100651	201163	218552	222825	1.06562	0.000226481	2.14931	1.10387	up
XMW0537	C9H10O	1H-Inden-5-ol, 2,3-dihydro-	Phenol	1470-94-6	40677.5	36953.9	44382.2	72556.4	91242.6	84419.2	1.05001	0.00881182	2.03435	1.02457	up
NMW0169	C6H6O3	1,2,3-Benzenetriol	Phenol	87-66-1	42332.1	47163.5	51739.5	78853.2	100875	104297	1.03365	0.0183632	2.011	1.00792	up
KMW0258	C7H8O2	2-methoxy-Phenol	Phenol	90-05-1	92919.9	95927.3	104521	14214.1	18355.8	16723.9	1.07599	0.000661511	0.168027	-2.57323	down
KMW0732	C11H14O3	Phenol, 2,6-dimethoxy-4-(2-propenyl)-	Phenol	6627-88-9	17738.3	15723.3	22018.7	2538.26	2518.02	3639.09	1.06667	0.0114356	0.156729	-2.67366	down
NMW0153	C10H14O	Phenol, 4-butyl-	Phenol	1638-22-8	1.81173e+06	1.64736e+06	1.98307e+06	180839	229975	241305	1.07573	0.00278658	0.119827	-3.06097	down
NMW0244	C12H18O	Phenol, 4-hexyl-	Phenol	2446-69-7	4.3478e+07	4.31464e+07	4.93499e+07	3.81543e+06	5.33876e+06	4.98185e+06	1.07549	0.00160011	0.103961	-3.26588	down
D187	C6H6O2	Resorcinol	Phenol	108-46-3	56949	59344.2	62555.6	4527.79	4906.51	5639.49	1.07908	0.000583915	0.0842823	-3.56863	down
NMW0105	C9H12O	Phenol, 4-propyl-	Phenol	645-56-7	191230	202759	212972	10564.7	16785.5	12715.8	1.07487	0.000490124	0.0660109	-3.92115	down
NMW0259	C6H6O3	1,3,5-Benzenetriol	Phenol	108-73-6	184812	165036	191484	8645.03	11956.2	11035.6	1.07758	0.00190695	0.0584427	-4.09683	down
KMW0359	C8H10O	Phenol, 3-ethyl-	Phenol	620-17-7	742095	754090	749001	39957.7	28410.3	34306.4	1.07865	1.27477e-08	0.0457309	-4.45069	down
XMW0300	C8H10O	Phenol, 3,5-dimethyl-	Phenol	108-68-9	285259	288662	288432	9342.69	7443.67	8464.07	1.08001	2.45813e-07	0.0292809	-5.0939	down
XMW0615	C10H14O	Phenol, m-tert-butyl-	Phenol	585-34-2	5.2862e+06	5.69498e+06	5.86543e+06	34214	32462.4	33590.8	1.08058	0.000946487	0.00595177	-7.39247	down
XMW0047	C10H14O	Phenol, 2-(1-methylpropyl)-	Phenol	89-72-5	1.44971e+08	1.56863e+08	1.61931e+08	858938	891419	888832	1.08055	0.00106748	0.00569079	-7.45716	down
KMW0540	C10H12O2	Eugenol	Phenol	97-53-0	7.3501e+07	6.49142e+07	7.81372e+07	77282.6	68692.9	53193.4	1.08001	0.0028724	0.000919726	-10.0865	down
KMW0720	C10H12O2	trans-Isoeugenol	Phenol	5932-68-3	117419	130691	140779	9	9	9	1.0806	0.00271238	6.94286e-05	-13.8141	down
KMW0710	C10H12O2	Isoeugenol	Phenol	97-54-1	115575	129593	148347	9	9	9	1.08056	0.00519801	6.86124e-05	-13.8312	down
XMW0847	C14H22O	Phenol, 2,5-bis(1-methylpropyl)-	Phenol	54932-77-3	217521	202741	240544	9	9	9	1.08064	0.00248437	4.08592e-05	-14.579	down
NMW0165	C7H8O2	Orcinol	Phenol	504-15-4	336265	341808	391333	9	9	9	1.08063	0.00240307	2.52477e-05	-15.2735	down
XMW1440	C8H10O3	2-methylprop-2-enoyl 2-methylprop-2-enoate	Others	760-93-0	754037	660604	722768	2.89807e+06	3.75e+06	4.03332e+06	1.0709	0.0136023	4.99736	2.32117	up
XMW1120	C4H5NS	Thiocyanic acid, 2-propenyl ester	Others	764-49-8	161769	139435	140875	397769	385121	424160	1.07388	0.000159446	2.7304	1.44911	up
XMW0485	C2H3ClS2	Carbonochloridodithioic acid, methyl ester	Others	16696-91-6	1.06894e+06	1.11936e+06	1.1269e+06	488989	477349	465417	1.07919	0.000212202	0.431875	-1.21132	down
KMW0152	C5H9NS	Butane, 1-isothiocyanato-	Others	592-82-5	333305	234319	282745	2521.89	4305.65	2859.01	1.07659	0.0102191	0.011391	-6.45596	down
XMW0102	C13H18N2	Propanenitrile, 3-(butylphenylamino)-	Nitrogen compounds	61852-40-2	116060	99963.8	110789	422323	539718	523889	1.07319	0.0081195	4.54673	2.18483	up
XMW0145	C2H4N4	Dicyandiamide	Nitrogen compounds	461-58-5	26299.8	30050	27737.2	107283	100730	109944	1.078	0.000295602	3.78129	1.91888	up
XMW0505	C5H10N4O2	Biuret, 1-[(dimethylamino)methylene]-	Nitrogen compounds	10264-58-1	20293.7	15474.3	20403.2	38930.1	51108	52237.2	1.03903	0.0126346	2.53289	1.34078	up
XMW0670	C4H5N3	Acetonitrile, 2,2'-iminobis-	Nitrogen compounds	628-87-5	106066	101642	111724	223988	221590	216448	1.07675	1.18461e-05	2.0725	1.05137	up
XMW1156	C9H13N	Cyclopentanecarbonitrile, 3-(1-methylethylidene)-	Nitrogen compounds	89683-72-7	3.23713e+06	3.2595e+06	3.23021e+06	151841	134165	142726	1.08041	3.01973e-08	0.0440772	-4.50382	down
NMW0154	C3H5N3O9	Nitroglycerin	Nitrogen compounds	55-63-0	86917.7	81506.1	91165.8	9	9	9	1.08064	0.00104212	0.00010401	-13.231	down
D414	C9H12O	Bicyclo[3.1.0]hex-3-en-2-one, 5-(1-methylethyl)-	Ketone	36262-12-1	9	9	9	140969	191894	209358	1.08033	0.0126408	20082.3	14.2936	up
NMW0746	C6H12O	Methyl Isobutyl Ketone	Ketone	108-10-1	9	9	9	101294	103569	110112	1.0806	0.000633163	11665.7	13.51	up
KMW0067	C6H10O	3-Penten-2-one, 4-methyl-	Ketone	141-79-7	28383.4	32668.1	28902.3	2.86037e+06	2.98897e+06	3.08832e+06	1.08047	0.000497762	99.3582	6.63457	up
NMW0040	C9H10O	Benzyl methyl ketone	Ketone	103-79-7	119966	116139	121372	715258	763818	723130	1.08025	0.000530224	6.16041	2.62303	up
XMW0841	C13H16O2	1-Penten-3-one, 1-(4-methoxyphenyl)-4-methyl-	Ketone	103-13-9	1.11187e+07	8.14058e+06	1.0744e+07	4.93899e+07	6.61983e+07	6.15945e+07	1.06856	0.00850693	5.90544	2.56204	up
XMW0288	C15H24O	Cyclopenta[c]pentalen-3(3aH)-one, octahydro-1,2,3a,6-tetramethyl-	Ketone	120052-69-9	1.63687e+06	1.26766e+06	1.61485e+06	7.14927e+06	9.50682e+06	8.86248e+06	1.07025	0.00847908	5.64647	2.49735	up
XMW0162	C7H10O3	3-Penten-2-one, 4-(acetyloxy)-, (Z)-	Ketone	38365-58-1	14628	13390.1	12587.1	72511.6	75852	80428.9	1.07873	0.000715724	5.63457	2.4943	up
KMW0474	C11H22O	2-Undecanone	Ketone	112-12-9	147822	152408	157207	616937	797751	792049	1.07422	0.0100812	4.82413	2.27027	up
XMW1130	C6H11BrO	6-bromo-2-Hexanone	Ketone	10226-29-6	7327.47	7900.96	6178.42	30502.8	36668	35906.7	1.07387	0.00319694	4.81516	2.26759	up
XMW0226	C9H18O	2-Heptanone, 4,6-dimethyl-	Ketone	19549-80-5	382597	341447	379562	1.37414e+06	1.74928e+06	1.89354e+06	1.07047	0.0132971	4.54597	2.18459	up
KMW0036	C6H12O	3-Hexanone	Ketone	589-38-8	6242.13	6729.78	6875.73	27500	27082.5	34427.2	1.07367	0.0101361	4.48465	2.16499	up
D288	C15H28O	(Z)-Pentadec-6-en-2-one	Ketone	252931-22-9	1.37812e+06	1.11199e+06	1.33372e+06	5.09173e+06	6.02084e+06	5.55721e+06	1.07373	0.00200378	4.35944	2.12414	up
XMW0917	C9H16O	3-Nonen-5-one	Ketone	82456-34-6	50076.7	51172.4	51395.6	181708	227844	243400	1.07262	0.0120834	4.27759	2.0968	up
XMW0900	C9H14O	3-Cyclohexen-1-one, 3,5,5-trimethyl-	Ketone	471-01-2	75698.8	72401.6	76044.4	263989	332519	359948	1.07146	0.0132793	4.26713	2.09327	up
KMW0046	C6H12O	2-Hexanone	Ketone	591-78-6	111155	127059	114434	478560	436285	530521	1.07533	0.00449455	4.09861	2.03513	up
KMW0737	C13H20O2	2-Cyclohexen-1-one, 4-(3-hydroxy-1-butenyl)-3,5,5-trimethyl-	Ketone	34318-21-3	418589	342541	375698	1.36176e+06	1.63065e+06	1.46836e+06	1.07373	0.00290928	3.92387	1.97228	up
D290	C10H12O	2-Butanone, 4-phenyl-	Ketone	2550-26-7	224633	220410	219990	814764	855048	883488	1.07992	0.000946948	3.83936	1.94086	up
XMW0926	C10H12O	Ethanone, 1-(2,4-dimethylphenyl)-	Ketone	89-74-7	280574	284977	279741	1.03215e+06	1.08591e+06	1.09891e+06	1.08021	0.000622632	3.80576	1.92819	up
XMW0161	C6H10O2	2,3-Hexanedione	Ketone	3848-24-6	114621	124897	108643	438660	378525	498359	1.07085	0.0102336	3.77855	1.91783	up
XMW0191	C14H18O	1,2,3,4-Tetrahydro-3-isopropyl-5-methyl-1-oxonaphthalene	Ketone	29107-42-4	174223	151937	168008	542908	637024	580198	1.07553	0.00274975	3.5618	1.83261	up
XMW0156	C15H26O	Spiro[4.5]decan-7-one, 1,8-dimethyl-4-(1-methylethyl)-	Ketone	39510-26-4	1.0782e+06	888913	1.0315e+06	3.03195e+06	3.52333e+06	3.23197e+06	1.07239	0.00135834	3.26393	1.70661	up
NMW0773	C6H10O	Cyclohexanone	Ketone	108-94-1	211342	190814	174521	517570	509253	548632	1.07334	3.53457e-05	2.73195	1.44993	up
w24	C13H20O3	3-Buten-2-one, 4-(4-hydroxy-2,2,6-trimethyl-7-oxabicyclo[4.1.0]hept-1-yl)-	Ketone	38274-01-0	27175.5	19927.3	28573.3	50637.7	77802.8	72061.9	1.01663	0.0278797	2.64948	1.40571	up
XMW1460	C10H10O	3-Buten-2-one, 4-phenyl-	Ketone	122-57-6	14913	14573.3	16556.1	41184	41622.2	39064.2	1.0759	2.41191e-05	2.64692	1.40431	up
KMW0113	C7H14O	2-Heptanone	Ketone	110-43-0	25255.7	24872.2	19964	57019.6	57787.8	65463.8	1.06325	0.000792221	2.57192	1.36285	up
XMW0909	C10H14O	2,6,6-Trimethylbicyclo[3.2.0]hept-2-en-7-one	Ketone	4613-37-0	190886	206618	214803	411049	427784	424690	1.07493	3.15181e-05	2.06355	1.04513	up
KMW0233	C8H8O	Acetophenone	Ketone	98-86-2	164439	167879	181781	82454.5	80012	72248.5	1.07206	0.000423895	0.456557	-1.13113	down
XMW0019	C8H8O2	Acetophenone, 4'-hydroxy-	Ketone	99-93-4	2.09446e+06	2.39406e+06	2.58145e+06	820479	1.13597e+06	1.08602e+06	1.04063	0.00234783	0.430337	-1.21646	down
XMW1465	C10H16O2	7-Oxabicyclo[4.1.0]heptan-2-one, 6-methyl-3-(1-methylethyl)-	Ketone	5286-38-4	494912	481018	515797	161009	222452	233009	1.04499	0.00184185	0.413259	-1.27488	down
XMW0181	C9H16O	5-Hepten-2-one, 4,6-dimethyl-	Ketone	31162-48-8	1.48303e+06	1.13257e+06	1.32209e+06	412387	570366	635012	1.02451	0.00504888	0.410842	-1.28335	down
XMW0890	C8H14O	1-Hepten-6-one, 2-methyl-	Ketone	10408-15-8	2.07699e+06	1.59981e+06	1.83908e+06	576943	782615	898549	1.0253	0.00437945	0.409382	-1.28848	down
D106	C10H10O2	1,1'-(1,4-phenylene)bis-Ethanone	Ketone	1009-61-6	1.12317e+06	1.29113e+06	1.44858e+06	377526	510705	504955	1.05075	0.00517606	0.36066	-1.47129	down
XMW0717	C9H10O	Ethanone, 1-(2-methylphenyl)-	Ketone	577-16-2	246170	248729	254341	66023.4	68020.7	65802.1	1.08037	5.57979e-05	0.266732	-1.90654	down
XMW0025	C9H10O2	Paroxypropione	Ketone	70-70-2	3.77501e+07	3.91321e+07	4.71203e+07	7.51502e+06	1.17447e+07	1.06809e+07	1.05713	0.00327606	0.241452	-2.05019	down
KMW0280	C8H12O	3,5-Octadien-2-one	Ketone	38284-27-4	179708	178248	181034	27035.9	29253.3	34674.6	1.07713	4.81602e-05	0.168767	-2.56689	down
XMW0901	C5H7ClO2	3-Chloro-2,4-pentanedione	Ketone	1694-29-7	36725.6	31514.6	33242.4	4248.1	6378.88	6336.94	1.06737	0.000678428	0.167161	-2.58069	down
XMW1222	C7H6Cl2O3	2,4-Dioxabicyclo[3.2.0]hept-6-en-3-one, 1,5-dichloro-6,7-dimethyl-	Ketone	35436-20-5	8077.04	12702.3	11198.2	1406.35	1407.73	1642.7	1.069	0.0210499	0.139372	-2.84299	down
WMW0089	C13H22O	5,9-Undecadien-2-one, 6,10-dimethyl-	Ketone	689-67-8	4.17742e+06	4.71949e+06	5.11773e+06	449421	613467	586142	1.0746	0.00338978	0.117665	-3.08724	down
XMW0583	C8H8O2	Ethanone, 1-(3-hydroxyphenyl)-	Ketone	121-71-1	1.91913e+07	1.89231e+07	2.20691e+07	1.88021e+06	2.57321e+06	2.43785e+06	1.07535	0.00227229	0.114504	-3.12653	down
D102	C11H14O	1-Pentanone, 1-phenyl-	Ketone	1009-14-9	1.01297e+07	1.10682e+07	1.19632e+07	999969	1.29894e+06	1.31269e+06	1.07621	0.00214077	0.108911	-3.19878	down
XMW0276	C7H12O	4-Hexen-3-one, 5-methyl-	Ketone	13905-10-7	262031	275113	281702	22955.7	27090.2	25727.2	1.07948	0.000331098	0.0925364	-3.43383	down
XMW0423	C13H22O	6,8-Nonadien-2-one, 8-methyl-5-(1-methylethyl)-, (E)-	Ketone	54868-48-3	6.06834e+06	6.57836e+06	7.15137e+06	532852	604386	594211	1.07932	0.00257705	0.0874555	-3.51531	down
XMW0809	C13H16O2	1,3-Pentanedione, 4,4-dimethyl-1-phenyl-	Ketone	13988-67-5	2.33671e+07	2.32666e+07	2.67259e+07	1.46587e+06	2.19116e+06	2.03315e+06	1.07499	0.00186005	0.0775656	-3.68844	down
XMW0119	C9H16O	Cyclopentanone, 2-methyl-3-(1-methylethyl)-	Ketone	54549-81-4	1.09153e+06	918645	1.02049e+06	56450.5	73170.7	81752.8	1.07634	0.00237934	0.0697452	-3.84176	down
XMW0087	C13H18O2	1-Pentanone, 1-(p-anisyl)-3-methyl-	Ketone	66333-82-2	1.55294e+06	1.58758e+06	1.78039e+06	92142.3	110805	105252	1.07933	0.0020016	0.0626306	-3.99699	down
NMW0270	C13H10O	Benzophenone	Ketone	119-61-9	1.6316e+07	1.38501e+07	1.62957e+07	778227	981350	864048	1.07872	0.00299821	0.0564685	-4.14641	down
XMW1088	C9H10O2	4-Hydroxy-2-methylacetophenone	Ketone	875-59-2	1.0311e+06	929166	1.1214e+06	20741.4	29091	26065	1.07864	0.0030106	0.0246287	-5.34352	down
XMW0970	C8H8O4	Ethanone, 1-(2,3,4-trihydroxyphenyl)-	Ketone	528-21-2	253042	286329	306878	2775.1	4426.1	4202.59	1.07768	0.00313489	0.0134757	-6.2135	down
D294	C10H16O	2-Cyclopenten-1-one, 2-pentyl-	Ketone	25564-22-1	2.66316e+07	2.90333e+07	2.98878e+07	138101	146521	145172	1.08052	0.00117786	0.00502375	-7.63702	down
XMW0772	C8H10O3	1,3-Cyclopentanedione, 2-acetyl-4-methyl-	Ketone	4056-69-3	5.0618e+06	5.50671e+06	5.66633e+06	25571.4	26167.3	25277.4	1.08054	0.00112588	0.00474388	-7.71972	down
XMW0175	C9H16O	2-Nonen-4-one	Ketone	32064-72-5	11206.8	10630.9	9773.25	9	9	9	1.08051	0.00156138	0.000854134	-10.1933	down
KMW0135	C6H8O	2-Cyclohexen-1-one	Ketone	930-68-7	20142.2	12008.6	13986.2	9	9	9	1.07976	0.0244618	0.000585215	-10.7387	down
XMW1191	C14H22O	3-Buten-2-one, 4-(2,5,6,6-tetramethyl-1-cyclohexen-1-yl)-	Ketone	79-70-9	26366.4	27534.2	30168.9	9	9	9	1.08062	0.00160761	0.000321163	-11.6044	down
XMW1252	C10H14O	2(1H)-Naphthalenone, 3,4,5,6,7,8-hexahydro-	Ketone	13837-12-2	28158.6	32486.8	30309.3	9	9	9	1.08054	0.00169505	0.000296851	-11.718	down
XMW0968	C10H14O	4,7,7-Trimethylbicyclo[4.1.0]hept-3-en-2-one	Ketone	81800-50-2	77054.1	81826.5	80198.8	9	9	9	1.08061	0.000308832	0.000112933	-13.1122	down
NMW0118	C9H8O	1H-Inden-1-one, 2,3-dihydro-	Ketone	83-33-0	446787	462051	471225	9	9	9	1.08063	0.000239972	1.95643e-05	-15.6414	down
XMW1346	C13H26O	4-Tridecanone	Ketone	26215-90-7	437721	484579	524912	9	9	9	1.08061	0.00271643	1.86566e-05	-15.71	down
D402	C10H14O2	Piperitenone oxide	Ketone	35178-55-3	558961	505371	618536	9	9	9	1.08063	0.00337753	1.6044e-05	-15.9276	down
WMW0143	C18H36	1-Octadecene	Hydrocarbons	112-88-9	9	9	9	189918	230709	245995	1.08051	0.00562576	24689.7	14.5916	up
XMW0932	C11H18	3-Nonen-5-yne, 4-ethyl-, (Z)-	Hydrocarbons	74744-26-6	9	9	9	140969	191894	209358	1.08033	0.0126408	20082.3	14.2936	up
D316	C10H16	Adamantane	Hydrocarbons	281-23-2	9	9	9	57836.9	80012.6	85791.6	1.08026	0.0128148	8283	13.0159	up
XMW0092	C20H42	Hexadecane, 2,6,10,14-tetramethyl-	Hydrocarbons	638-36-8	9	9	9	39083.5	57075.4	48207.1	1.08036	0.0114542	5346.89	12.3845	up
KMW0699	C18H38	Octadecane	Hydrocarbons	593-45-3	9	9	9	35327.2	55853.9	47137.8	1.08019	0.0162443	5122.92	12.3228	up
XMW0134	C20H42	Hexadecane, 2,6,11,15-tetramethyl-	Hydrocarbons	504-44-9	9	9	9	30776.6	42430.4	36057.6	1.08043	0.00845257	4046.84	11.9826	up
KMW0711	C19H40	Nonadecane	Hydrocarbons	629-92-5	9	9	9	4336.9	7800.97	6813.67	1.07916	0.0256559	701.909	9.45514	up
WMW0222	C12H24	1-Dodecene	Hydrocarbons	112-41-4	18512.2	12779.7	15154.8	251702	312252	297953	1.07661	0.00422908	18.5569	4.21388	up
XMW1114	C8H16	1-Octene	Hydrocarbons	111-66-0	179666	187720	186972	1.64011e+06	1.67794e+06	1.84601e+06	1.07991	0.00166635	9.31538	3.21962	up
WMW0107	C8H14	1,5-Heptadiene, 2-methyl-, (Z)-	Hydrocarbons	41044-64-8	175725	186921	199602	1.64011e+06	1.67794e+06	1.84829e+06	1.07925	0.00156273	9.18871	3.19986	up
XMW0878	C7H10	1,4-Cyclohexadiene, 1-methyl-	Hydrocarbons	4313-57-9	8810.3	13067.7	12505.8	86426.9	93535.1	102978	1.07199	0.00186644	8.22887	3.04069	up
XMW0592	C16H34	Pentadecane, 4-methyl-	Hydrocarbons	2801-87-8	1.02533e+06	763244	982242	4.53678e+06	6.10126e+06	5.75144e+06	1.06915	0.0091631	5.91504	2.56439	up
XMW0259	C16H34	Pentadecane, 2-methyl-	Hydrocarbons	1560-93-6	319956	214472	221153	1.24492e+06	1.62527e+06	1.53576e+06	1.06534	0.00539852	5.83121	2.5438	up
XMW1121	C8H16O	trans-3,4-Epoxyoctane	Hydrocarbons	28180-72-5	341395	376060	379574	1.85355e+06	1.88043e+06	1.97065e+06	1.07936	0.000146982	5.20006	2.37853	up
XMW0771	C10H16	1,5-Cyclooctadiene, 3,4-dimethyl-	Hydrocarbons	21284-05-9	1.64033e+06	1.43751e+06	1.58872e+06	6.48506e+06	8.41215e+06	9.07734e+06	1.0709	0.0138504	5.13753	2.36107	up
XMW0775	C12H24	1-Undecene, 9-methyl-	Hydrocarbons	74630-41-4	18010.3	20562	20390.7	97934	104740	97349.3	1.0788	0.000264715	5.08832	2.34719	up
XMW0416	C10H16	1,3-Cyclohexadiene, 5-butyl-	Hydrocarbons	30168-57-1	2.23038e+07	1.98158e+07	2.17492e+07	8.57116e+07	1.09526e+08	1.16832e+08	1.07179	0.0122388	4.8861	2.28868	up
XMW0749	C16H30	8-Hexadecyne	Hydrocarbons	19781-86-3	35147.3	14836.8	19967.3	85883	114808	107927	1.02052	0.00263326	4.4119	2.1414	up
XMW0279	C7H14O	E-1-Methoxy-4-hexene	Hydrocarbons	134777-60-9	153350	164821	162432	678914	633518	759191	1.07707	0.00447032	4.31047	2.10785	up
XMW1036	C16H24	Cyclobuta[1,2:3,4]dicyclooctene, 1,2,5,6,6a,6b,7,8,11,12,12a,12b-dodecahydro-, (6a.alpha.,6b.beta.,12a.alpha.,12b.beta.)-	Hydrocarbons	61277-44-9	85572.7	65559	64438.4	279604	326609	314715	1.07026	0.000778567	4.27206	2.09493	up
WMW0144	C17H34	1-Heptadecene	Hydrocarbons	6765-39-5	14916.6	10727.5	12877.6	41330	61998.4	57723	1.05522	0.0198887	4.18079	2.06378	up
KMW0079	C8H18	Octane	Hydrocarbons	111-65-9	120819	121743	109427	449591	418425	509573	1.07542	0.00525571	3.91373	1.96854	up
XMW0794	C12H18	1,5-Cyclooctadiene, 3-(1-methyl-2-propenyl)-	Hydrocarbons	16538-88-8	14594.6	16374.7	18776.2	53892.3	68395.6	58573.8	1.06764	0.00609694	3.63574	1.86225	up
NMW0297	C16H32O	Oxirane, tetradecyl-	Hydrocarbons	7320-37-8	1.07819e+06	888989	1.03146e+06	3.0325e+06	3.52499e+06	3.23222e+06	1.07239	0.00137333	3.26472	1.70696	up
XMW0260	C17H36	Hexadecane, 2-methyl-	Hydrocarbons	1560-92-5	202034	164438	188324	533364	621706	568846	1.07121	0.00133278	3.10729	1.63566	up
NMW0287	C17H28	1,8,11,14-Heptadecatetraene, (Z,Z,Z)-	Hydrocarbons	10482-53-8	3.50484e+06	2.79908e+06	3.41974e+06	9.22484e+06	1.07576e+07	9.90944e+06	1.06848	0.000951249	3.07414	1.62018	up
KMW0137	C9H20	Nonane	Hydrocarbons	111-84-2	168853	139409	140649	418423	406712	454886	1.07073	0.000227519	2.85139	1.51167	up
XMW0884	C7H10O	5-Hexenal, 4-methylene-	Hydrocarbons	17844-21-2	57607.9	48875.3	44481.7	131056	122617	144357	1.06298	0.00098937	2.63658	1.39867	up
XMW0218	C18H38	Hexadecane, 7,9-dimethyl-	Hydrocarbons	21164-95-4	15312.3	12936	13059.9	29746.2	35708	36671.6	1.06196	0.00603991	2.47228	1.30584	up
XMW0199	C17H36	Hexadecane, 4-methyl-	Hydrocarbons	25117-26-4	46346.6	46676.5	37840.1	93423.3	118723	102852	1.05621	0.00730075	2.40708	1.26729	up
XMW0419	C15H32	Tetradecane, 2-methyl-	Hydrocarbons	1560-95-8	124766	136406	143180	262870	346644	328836	1.05458	0.0165303	2.32063	1.21452	up
XMW0941	C11H16	exo-7-(trans-1-Propenyl)bicyclo[4.2.0]oct-1(2)-ene	Hydrocarbons	107983-42-6	135716	129082	116285	285466	285527	292836	1.07427	0.000249619	2.26677	1.18064	up
XMW1017	C16H28	1,E-11,Z-13-Hexadecatriene	Hydrocarbons	80634-97-5	125055	98128.4	122784	231529	282309	260231	1.05032	0.00269052	2.23741	1.16183	up
w09	C10H18	2,6-Octadiene, 2,6-dimethyl-	Hydrocarbons	2792-39-4	1.13567e+07	8.78603e+06	1.01956e+07	3.24854e+06	4.47869e+06	5.08573e+06	1.02047	0.00424716	0.422335	-1.24354	down
XMW1229	C9H14	Bicyclo(3.3.1)non-2-ene	Hydrocarbons	6671-66-5	1.98388e+07	1.53446e+07	1.7836e+07	5.44554e+06	7.52955e+06	8.61173e+06	1.02333	0.00393648	0.40715	-1.29637	down
XMW0238	C13H28	Undecane, 4,4-dimethyl-	Hydrocarbons	17312-68-4	44003	47429	50188.8	12506.6	15642.2	14707.8	1.07176	0.000493858	0.302615	-1.72444	down
XMW0793	C12H18	1,7-Octadiene, 2,7-dimethyl-3,6-bis(methylene)-	Hydrocarbons	16714-60-6	638975	575239	575750	151110	193257	181246	1.07091	0.000268222	0.293644	-1.76786	down
XMW1247	C13H20	Cyclohexene, 6-(2-butenylidene)-1,5,5-trimethyl-, (E,Z)-	Hydrocarbons	71186-24-8	6.99467e+06	7.25927e+06	8.74161e+06	1.61524e+06	2.45818e+06	2.26836e+06	1.05443	0.00332455	0.275783	-1.85839	down
w06	C12H26	Heptane, 2,2,4,6,6-pentamethyl-	Hydrocarbons	13475-82-6	20615.4	16245.4	19912.2	3312.59	5962.77	4708.94	1.04522	0.0022261	0.24632	-2.0214	down
XMW0369	C13H28	Undecane, 6-ethyl-	Hydrocarbons	17312-60-6	87796.6	85742.9	93587.8	17455.8	19466.2	23677.9	1.0727	3.30456e-05	0.226858	-2.14014	down
NMW0010	C10H12	Dicyclopentadiene	Hydrocarbons	77-73-6	145968	122599	138649	28046.2	29780.5	31707.8	1.07724	0.00356001	0.21987	-2.18528	down
XMW0580	C15H32	Dodecane, 2,6,10-trimethyl-	Hydrocarbons	3891-98-3	78951.8	75566.1	86460.4	14020.8	17225.6	19508.8	1.0715	0.000461405	0.210621	-2.24728	down
XMW0258	C14H30	Tridecane, 2-methyl-	Hydrocarbons	1560-96-9	78951.8	76475.1	87140.3	13668.3	17648.1	19508.8	1.06989	0.000364599	0.209531	-2.25477	down
XMW0801	C12H18	Cyclohexene, 3,4-diethenyl-1,6-dimethyl-	Hydrocarbons	61142-14-1	49213.1	49316.6	50032	8514.04	9355.08	12592.1	1.06933	0.0006477	0.205041	-2.28602	down
XMW0153	C10H16	1,3-Cyclopentadiene, 1,2,3,4,5-pentamethyl-	Hydrocarbons	4045-44-7	1.1646e+06	897593	1.0106e+06	111858	157654	175273	1.06724	0.00542345	0.144749	-2.78837	down
XMW1002	C15H20	Isolongifolene, 4,5,9,10-dehydro-	Hydrocarbons	156747-45-4	118573	125264	135047	14420.5	18558.9	19520.1	1.07513	0.000785889	0.138564	-2.85138	down
XMW0612	C13H28	Undecane, 4,7-dimethyl-	Hydrocarbons	17301-32-5	186034	225004	225374	24472.3	23933.1	27867.7	1.07778	0.00455669	0.119848	-3.06072	down
XMW1094	C13H20	Megastigma-4,6(Z),8(E)-triene	Hydrocarbons	51468-85-0	1.01273e+07	1.10941e+07	1.19598e+07	1.03395e+06	1.32362e+06	1.30113e+06	1.07683	0.00225121	0.110264	-3.18096	down
XMW0204	C16H34	Dodecane, 5,8-diethyl-	Hydrocarbons	24251-86-3	1.08945e+06	1.0594e+06	1.21924e+06	80880.6	119886	105775	1.07491	0.00146912	0.0910134	-3.45778	down
XMW0519	C10H14	Cyclobutanespiro-2'-bicyclo[1.1.0]butane-4'-spirocyclobutane	Hydrocarbons	76308-11-7	1.04521e+07	6.79914e+06	8.42942e+06	538384	779254	936359	1.06601	0.0168854	0.0877701	-3.51013	down
XMW1300	C9H18	Cyclopentane, butyl-	Hydrocarbons	2040-95-1	983054	646527	784342	50383.3	71698.3	86054.4	1.06706	0.0163347	0.0862231	-3.53578	down
XMW0885	C10H16	Santolina triene	Hydrocarbons	2153-66-4	1.73838e+06	1.11865e+06	1.3873e+06	10151.6	12988	13129.3	1.0785	0.0159692	0.00854525	-6.87066	down
XMW0422	C14H30	3,5-Dimethyldodecane	Hydrocarbons	107770-99-0	3.67743e+06	3.9844e+06	4.11544e+06	28131.3	33644.7	35633.9	1.08006	0.00110632	0.00827101	-6.91772	down
D266	C13H26	1-Tridecene	Hydrocarbons	2437-56-1	1.6108e+07	1.75421e+07	1.80937e+07	82862.9	90045	86067.9	1.08049	0.00118683	0.00500496	-7.64243	down
WMW0077	C13H24	1-Tridecyne	Hydrocarbons	26186-02-7	2.19317e+07	2.39681e+07	2.46731e+07	100920	91571.9	99349.6	1.08054	0.00122845	0.00413532	-7.91778	down
XMW0159	C16H34	2,6,10-Trimethyltridecane	Hydrocarbons	3891-99-4	843396	944020	1.03734e+06	9	9	9	1.0806	0.00351846	9.55836e-06	-16.6748	down
D392	C7H7NO	Ethanone, 1-(3-pyridinyl)-	Heterocyclic compound	350-03-8	9	9	9	121175	142677	129196	1.08061	0.0022852	14557.3	13.8295	up
XMW1087	C7H10O4	2(3H)-Furanone, 5-(acetyloxy)dihydro-5-methyl-	Heterocyclic compound	57681-51-3	9	9	9	80912.5	100024	91953.6	1.08057	0.00368836	10107	13.3031	up
NMW0303	C10H13N3	Debrisoquine	Heterocyclic compound	1131-64-2	9	9	9	65233.7	80774.1	81254.5	1.08051	0.00479147	8417.12	13.0391	up
NMW0304	C5H10N2S2	2H-1,3,5-Thiadiazine-2-thione, tetrahydro-3,5-dimethyl-	Heterocyclic compound	533-74-4	9	9	9	47299.3	67825	60993.5	1.08037	0.0104052	6522.88	12.6713	up
NMW0339	C10H11NO	Tryptophol	Heterocyclic compound	526-55-6	9	9	9	27057.1	34672.1	35755	1.0804	0.00702247	3610.52	11.818	up
XMW0657	C8H7NO	Benzoxazole, 2-methyl-	Heterocyclic compound	95-21-6	9	9	9	27008.3	35720	30679.7	1.08048	0.00651693	3459.56	11.7564	up
NMW0348	C10H10N2O	3H-Pyrazol-3-one, 2,4-dihydro-5-methyl-2-phenyl-	Heterocyclic compound	89-25-8	9	9	9	7029.68	11567.9	9382.47	1.07982	0.0192092	1036.3	10.0172	up
NMW0091	C8H15NO	8-Azabicyclo[3.2.1]octan-3-ol, 8-methyl-, endo-	Heterocyclic compound	120-29-6	14144.1	12309.3	13251.2	287808	322559	339442	1.07971	0.00247572	23.9219	4.58026	up
XMW1311	C7H6O2	2-Propenal, 3-(2-furanyl)-	Heterocyclic compound	623-30-3	4866.96	6474.43	4781.85	94366	131858	146624	1.07507	0.0165861	23.1249	4.53137	up
KMW0425	C7H5NS	Benzothiazole	Heterocyclic compound	95-16-9	11923	11751	10926.8	210625	247248	238952	1.08006	0.00249688	20.1391	4.33193	up
XMW0492	C6H9NO2	2,5-Pyrrolidinedione, 1-ethyl-	Heterocyclic compound	2314-78-5	3626.14	2766.63	2212.18	47523.8	60866.2	60965.3	1.07452	0.00650881	19.6811	4.29874	up
NMW0028	C6H4N2	2-Pyridinecarbonitrile	Heterocyclic compound	100-70-9	6321.2	6304.54	6569.24	38756.9	46725.8	43909.6	1.07881	0.00397025	6.74094	2.75295	up
XMW0578	C8H16O	Furan, 2-butyltetrahydro-	Heterocyclic compound	1004-29-1	8118.25	7306.31	6832.5	43066.7	50261.7	53156.3	1.07689	0.00467521	6.5815	2.71842	up
D438	C15H22O	Sesquirosefuran	Heterocyclic compound	39007-93-7	1.95708e+06	1.52576e+06	1.91665e+06	8.26747e+06	1.08923e+07	1.02777e+07	1.07046	0.00814904	5.45191	2.44676	up
XMW0076	C5H4N2	1H-Pyrrole-3-carbonitrile	Heterocyclic compound	7126-38-7	1.6217e+07	1.44435e+07	1.58515e+07	6.51857e+07	8.45841e+07	9.03354e+07	1.07158	0.0132752	5.16222	2.36799	up
NMW0076	C8H13NO	Tropinone	Heterocyclic compound	532-24-1	58293.7	65431	63108.8	282954	318132	349876	1.07664	0.00527357	5.08989	2.34763	up
NMW0021	C6H8N2	2-PyridinemethanAmine	Heterocyclic compound	3731-51-9	2.15146e+07	1.89521e+07	2.07508e+07	8.41551e+07	1.07984e+08	1.15086e+08	1.0718	0.0123378	5.01859	2.32728	up
NMW0241	C6H10N4	Pentylenetetrazol	Heterocyclic compound	54-95-5	1.54948e+06	1.25856e+06	1.35471e+06	5.74694e+06	7.40157e+06	6.96071e+06	1.07252	0.00718239	4.83074	2.27225	up
NMW0239	C10H16O3	2(3H)-Furanone, dihydro-5,5-dimethyl-4-(3-oxobutyl)-	Heterocyclic compound	4436-81-1	16935.5	17239.3	19570.4	68560.7	94197.6	88717	1.07015	0.0129408	4.67903	2.22621	up
NMW0017	C5H9NO	2-Pyrrolidinone, 1-methyl-	Heterocyclic compound	872-50-4	98238.7	88255.1	87116.8	339782	430277	480702	1.06962	0.0151078	4.57132	2.19261	up
KMW0351	C9H14N2	Pyrazine, 2,3-diethyl-5-methyl-	Heterocyclic compound	18138-04-0	21580.8	20482.3	20968.5	94224.3	92867.6	98210.9	1.08002	0.000297402	4.52634	2.17835	up
XMW0484	C7H10O	Furan, 2-propyl-	Heterocyclic compound	4229-91-8	30120.6	30664.5	28977.6	124717	118872	149474	1.07537	0.00835652	4.3789	2.13057	up
XMW0993	C13H16N2	Pyrimido[1,6-a]indole, 1,2,3,4-tetrahydro-2,5-dimethyl-	Heterocyclic compound	22106-07-6	6437.71	6838.98	5126.46	28399	26402.2	21731.2	1.06692	0.00711426	4.15866	2.05612	up
D385	C8H10N2	5,6,7,8-Tetrahydroquinoxaline	Heterocyclic compound	34413-35-9	33024.9	32220.3	41280.3	127235	152836	133955	1.06968	0.00230684	3.88664	1.95852	up
XMW0533	C9H8S	3-Methylbenzothiophene	Heterocyclic compound	1455-18-1	30288.5	30186.1	33998.6	104780	129060	122437	1.07388	0.00565594	3.7712	1.91502	up
XMW0115	C4H9NO	5-Methyloxazolidine	Heterocyclic compound	58328-22-6	113979	130233	123226	440221	430683	490537	1.07666	0.00191105	3.70523	1.88956	up
XMW1068	C3H5N3O2	4-Methylurazole	Heterocyclic compound	16312-79-1	1.13971e+06	1.0189e+06	1.11504e+06	3.01125e+06	3.91297e+06	4.08415e+06	1.06561	0.0153534	3.36271	1.74963	up
XMW0206	C5H5N5	1H-Pyrazolo[3,4-d]pyrimidin-4-amine	Heterocyclic compound	2380-63-4	609902	507080	578835	1.49767e+06	1.66985e+06	1.68326e+06	1.07175	0.000592727	2.86044	1.51624	up
D195	C9H6O3	4-Coumaryl alcohol	Heterocyclic compound	1076-38-6	877161	749167	851380	1.83667e+06	2.34925e+06	2.14227e+06	1.06255	0.0094579	2.55405	1.35279	up
XMW0445	C7H10O2	6-Ethyl-5,6-dihydro-2H-pyran-2-one	Heterocyclic compound	19895-35-3	25495.2	28621.9	24770.1	60115.5	59026.5	68133	1.06957	0.00235326	2.37396	1.24729	up
XMW0405	C7H13NO	4-Piperidinone, 1,3-dimethyl-	Heterocyclic compound	4629-80-5	198386	245774	230591	533866	506815	486073	1.06584	0.000133651	2.26269	1.17804	up
XMW0236	C6H7NS	Thiazole, 5-ethenyl-4-methyl-	Heterocyclic compound	1759-28-0	151858	170024	182546	353092	363956	410588	1.06374	0.00195377	2.23547	1.16058	up
KMW0231	C6H8O3	Furaneol	Heterocyclic compound	3658-77-3	2.27642e+06	2.86398e+06	2.83582e+06	6.13736e+06	5.89145e+06	5.54599e+06	1.05912	0.000256219	2.2034	1.13973	up
NMW0137	C6H6O4	4H-Pyran-4-one, 5-hydroxy-2-(hydroxymethyl)-	Heterocyclic compound	501-30-4	40892.4	46912.8	48963.8	80892.5	108341	111454	1.03593	0.0245549	2.1985	1.13652	up
NMW0284	C13H10O	9H-Xanthene	Heterocyclic compound	92-83-1	9570.5	6418.29	6121.11	16020.9	16962.4	14932.6	1.01441	0.0059799	2.16717	1.11581	up
NMW0281	C12H14O2	3-Butylisobenzofuran-1(3H)-one	Heterocyclic compound	6066-49-5	1.35077e+06	1.187e+06	1.35968e+06	2.48108e+06	3.06408e+06	2.83886e+06	1.05976	0.00753572	2.15115	1.10511	up
D364	C7H10N2O	2-Ethoxy-3-methylpyrazine	Heterocyclic compound	32737-14-7	123639	160125	151355	320531	313251	285368	1.0537	0.000465271	2.11241	1.07889	up
NMW0212	C8H7NO	2H-Indol-2-one, 1,3-dihydro-	Heterocyclic compound	59-48-3	4.62202e+06	4.87954e+06	5.44836e+06	8.58327e+06	1.13343e+07	1.09376e+07	1.04115	0.0189298	2.06391	1.04538	up
NMW0213	C10H10N2	Nicotyrine	Heterocyclic compound	487-19-4	203734	241997	237566	409266	509929	480010	1.05163	0.00777075	2.04773	1.03402	up
D274	C10H8O2	2H-1-Benzopyran-2-one, 3-methyl-	Heterocyclic compound	2445-82-1	9.22232e+06	9.7479e+06	1.04678e+07	1.64722e+07	2.16956e+07	2.11031e+07	1.04237	0.0222986	2.01341	1.00964	up
XMW0550	C7H8N4	N-Cyanomethyl-2-cyanimino-pyrrolidine	Heterocyclic compound	134881-46-2	325498	283023	304653	569792	627970	638296	1.06785	0.00080772	2.01063	1.00765	up
NMW0215	C5H11NS3	N,N-Dimethyl-1,2,3-trithian-5-Amine	Heterocyclic compound	31895-21-3	1.91693e+06	2.0538e+06	2.26522e+06	3.47053e+06	4.54095e+06	4.511e+06	1.03726	0.0203837	2.00811	1.00584	up
XMW0436	C10H18O	2H-Pyran, 2-ethenyltetrahydro-2,6,6-trimethyl-	Heterocyclic compound	7392-19-0	8743.57	7159.53	8128.58	3757.65	3625.57	3932.59	1.06652	0.00958115	0.470871	-1.0866	down
XMW0898	C8H12N2	4-Isobutylpyrimidine	Heterocyclic compound	98489-37-3	160446	119325	127704	50825	64568.7	71925.8	1.02021	0.0144525	0.459708	-1.12121	down
XMW0289	C7H8O2	2-Acetyl-5-methylfuran	Heterocyclic compound	1193-79-9	5.4573e+06	5.54464e+06	5.85558e+06	2.56355e+06	2.6361e+06	2.5445e+06	1.07875	0.000974331	0.459388	-1.12222	down
KMW0269	C8H12N2	2,3-Dimethyl-5-ethylpyrazine	Heterocyclic compound	15707-34-3	39317.4	31663.2	34254.7	12656.6	16293.8	18661.5	1.02802	0.00310311	0.452433	-1.14422	down
XMW0444	C2H3N5	1,2,4,5-Tetrazin-3-Amine	Heterocyclic compound	79329-74-1	668262	535168	622112	200450	278522	312347	1.02062	0.00277825	0.433471	-1.20599	down
D335	C8H12N2	Pyrazine, (2-methylpropyl)-	Heterocyclic compound	29460-92-2	397382	263672	274908	132082	130116	140387	1.02931	0.0526885	0.43013	-1.21715	down
WMW0226	C5H4O2	4H-Pyran-4-one	Heterocyclic compound	108-97-4	117355	97226.4	99862	34672.9	42938.3	53184.4	1.03302	0.00197882	0.415959	-1.26549	down
XMW0051	C6H5NO	4-Pyridinecarboxaldehyde	Heterocyclic compound	872-85-5	5.92535e+06	4.59169e+06	5.37359e+06	1.64353e+06	2.24479e+06	2.54392e+06	1.02754	0.00391624	0.404782	-1.30478	down
D78	C4H6OS	Dihydro-3-(2H)-thiophenone	Heterocyclic compound	1003-04-9	352872	264255	316251	94976	133123	149280	1.0208	0.00629614	0.404316	-1.30644	down
NMW0792	C6H4N2	4-Pyridinecarbonitrile	Heterocyclic compound	100-48-1	776681	598674	697643	210547	290570	325034	1.02856	0.00418319	0.39853	-1.32724	down
NMW0031	C8H15NO	Hygrine	Heterocyclic compound	496-49-1	119782	127691	128579	50028.4	48835.1	44429.5	1.07634	8.35215e-05	0.381046	-1.39196	down
XMW0584	C12H22O3	2,5-Dibutoxy-2,5-dihydrofuran	Heterocyclic compound	20295-23-2	21611.9	19645.4	25924.9	8667.55	9380.54	7285.96	1.0544	0.0109176	0.377095	-1.407	down
KMW0275	C10H18O2	2-Furanmethanol, 5-ethenyltetrahydro-.alpha.,.alpha.,5-trimethyl-, cis-	Heterocyclic compound	5989-33-3	466847	325596	324252	124631	124188	141181	1.04933	0.0345342	0.349245	-1.51769	down
XMW0552	C13H16O2	2,2'-Isopropylidenebis(5-methylfuran)	Heterocyclic compound	59212-75-8	3.58234e+06	4.01292e+06	4.45368e+06	1.05907e+06	1.42582e+06	1.40203e+06	1.05919	0.00282056	0.322595	-1.6322	down
XMW0988	C13H17N	Isoquinoline, 1-butyl-3,4-dihydro-	Heterocyclic compound	33351-43-8	250085	281527	316718	58818.8	108670	101645	1.01984	0.00173438	0.317251	-1.6563	down
KMW0203	C7H7NO	Ethanone, 1-(2-pyridinyl)-	Heterocyclic compound	1122-62-9	4.77361e+07	4.97949e+07	4.99535e+07	1.50089e+07	1.52487e+07	1.44968e+07	1.0799	0.000144999	0.303451	-1.72046	down
KMW0207	C6H8OS	2-Furanmethanethiol, 5-methyl-	Heterocyclic compound	59303-05-8	166778	133346	141555	39564.3	44964.7	44801.2	1.07176	0.0077148	0.292815	-1.77194	down
XMW1273	C10H14N2O	1-(5-Dimethylethyl)pyrazin-2-yl-ethan-1-one	Heterocyclic compound	182306-61-2	435170	444642	537433	89463	136987	127617	1.05737	0.0030559	0.249828	-2.00099	down
XMW0802	C8H8N2O	2-Hydroxymethylbenzimidazole	Heterocyclic compound	22128-99-0	2.25039e+06	2.22341e+06	2.57274e+06	430518	571704	537970	1.0719	0.00137601	0.218574	-2.1938	down
XMW0441	C2H2ClN3	1H-1,2,4-Triazole, 3-chloro-	Heterocyclic compound	6818-99-1	72671.3	78621.2	85893.7	14963.7	17007.7	16890.5	1.07727	0.00294633	0.206007	-2.27924	down
KMW0188	C4H8S2	2-Methyl-1,3-dithiacyclopentane	Heterocyclic compound	5616-51-3	1.70771e+06	1.45639e+06	1.5487e+06	233459	263507	298371	1.07594	0.00190948	0.168761	-2.56695	down
XMW0522	C8H11N	Pyridine, 3-propyl-	Heterocyclic compound	4673-31-8	2.52955e+06	1.93161e+06	2.21934e+06	255205	350558	386161	1.06821	0.00607492	0.148481	-2.75165	down
XMW0714	C6H7NO	3-Acetyl-1H-pyrroline	Heterocyclic compound	1072-82-8	5.73173e+06	4.76412e+06	5.31012e+06	563032	693162	761933	1.0753	0.00267738	0.127681	-2.96938	down
KMW0543	C10H18O2	(3R,6R)-2,2,6-Trimethyl-6-vinyltetrahydro-2H-pyran-3-ol	Heterocyclic compound	14009-71-3	530527	538157	541288	69944.3	59120.7	61947.2	1.07956	5.15674e-08	0.118643	-3.0753	down
XMW0291	C5H9NO2	N-Acetylisoxazolidine	Heterocyclic compound	115615-36-6	212579	142430	173935	11962.8	19191.4	21369	1.06318	0.014532	0.0992984	-3.33209	down
KMW0297	C10H18O2	trans-Linalool oxide (furanoid)	Heterocyclic compound	34995-77-2	1.05735e+06	1.10629e+06	1.12074e+06	96345.2	102571	111195	1.0799	0.000205023	0.0944196	-3.40477	down
KMW0368	C7H8O2S	Ethanethioic acid, S-(2-furanylmethyl) ester	Heterocyclic compound	13678-68-7	1.24958e+06	1.27607e+06	1.24967e+06	113910	111215	115673	1.08057	4.21665e-05	0.0902697	-3.46961	down
KMW0278	C6H6OS	Ethanone, 1-(2-thienyl)-	Heterocyclic compound	88-15-3	583178	611332	610049	53862.5	52136.7	54972.6	1.08051	0.000253171	0.0892028	-3.48677	down
KMW0214	C6H6N2O	Acetylpyrazine	Heterocyclic compound	22047-25-2	406246	335418	377901	25998.4	31108.5	38430.9	1.07528	0.00286988	0.0853347	-3.55072	down
w21	C10H14O2	2H-Pyran-2-one, 6-pentyl-	Heterocyclic compound	27593-23-3	5.02397e+06	5.61807e+06	6.12899e+06	435667	488811	463624	1.07915	0.00378861	0.0827679	-3.59479	down
XMW1322	C6H4N4O	7(1H)-Pteridinone	Heterocyclic compound	2432-27-1	1.2943e+07	1.29851e+07	1.48427e+07	801693	1.16504e+06	1.08379e+06	1.07583	0.00191445	0.0748211	-3.74041	down
XMW0907	C9H12O3	2-(2-Acetoxy-1-propyl)furan, (S)	Heterocyclic compound	60830-70-8	545259	592907	597099	37838.6	44420.6	40925.7	1.0796	0.000836008	0.0709891	-3.81626	down
XMW0174	C12H14O2	2,2'-Ethylidenebis(5-methylfuran)	Heterocyclic compound	3209-79-8	158632	171776	183875	7993.61	10527.7	9678.91	1.07842	0.0018413	0.0548341	-4.18878	down
KMW0058	C10H18O2	2H-Pyran-3-ol, 6-ethenyltetrahydro-2,2,6-trimethyl-	Heterocyclic compound	14049-11-7	598095	634145	650946	23504.1	24916.6	24761.9	1.08044	0.000661043	0.038861	-4.68553	down
KMW0277	C9H14S	Thiophene, 2-pentyl-	Heterocyclic compound	4861-58-9	518825	522849	508575	18017.7	17039.6	16278.6	1.08042	5.82734e-05	0.0331146	-4.91639	down
XMW0358	C9H12O2	1-Pentanone, 1-(2-furanyl)-	Heterocyclic compound	3194-17-0	7.93696e+06	7.98311e+06	7.91455e+06	215679	188455	217053	1.08038	1.31129e-07	0.0260624	-5.26189	down
KMW0365	C10H14O2	2-((3,3-Dimethyloxiran-2-yl)methyl)-3-methylfuran	Heterocyclic compound	92356-06-4	3.39964e+07	3.41652e+07	3.40124e+07	900628	789174	872912	1.08046	2.41001e-09	0.0250819	-5.31721	down
KMW0183	C7H10N2	Pyrazine, 2-ethyl-5-methyl-	Heterocyclic compound	13360-64-0	677606	570798	638454	9347.74	12000.3	11611.4	1.0795	0.00252397	0.0174679	-5.83915	down
XMW0910	C5H6N2O	1H-Imidazole, 1-acetyl-	Heterocyclic compound	2466-76-4	5.98465e+06	4.26557e+06	5.09134e+06	30602.4	36797.4	45082.3	1.07881	0.00942278	0.00733185	-7.09161	down
XMW0651	C7H9N	Pyridine, 2,3-dimethyl-	Heterocyclic compound	583-61-9	1.85058e+07	1.3033e+07	1.56618e+07	88889.4	117928	138379	1.07834	0.0100782	0.00731338	-7.09525	down
D442	C9H16O2	2(3H)-Furanone, 5-butyldihydro-4-methyl-	Heterocyclic compound	39212-23-2	3.55004e+06	3.89506e+06	4.02002e+06	21118.9	22300.5	24100	1.08044	0.0013651	0.00588912	-7.40773	down
XMW0973	C9H13NO	Ketone, methyl 2,4,5-trimethylpyrrol-3-yl	Heterocyclic compound	19005-95-9	1.48569e+08	1.61285e+08	1.66033e+08	820515	863967	867118	1.08053	0.00108985	0.00536177	-7.54307	down
XMW1063	C4H4N6	4,4'-Bitriazolyl	Heterocyclic compound	16227-15-9	1.48773e+08	1.61514e+08	1.66234e+08	829324	864177	860817	1.08054	0.00108763	0.00536034	-7.54346	down
XMW1459	C10H16S	Thiophene, 2-butyl-5-ethyl-	Heterocyclic compound	54411-06-2	3.43381e+06	3.75795e+06	3.86801e+06	19355.6	15589.6	16657.4	1.08032	0.00125811	0.0046658	-7.74366	down
XMW1061	C10H16S	Thiophene, 2-hexyl-	Heterocyclic compound	18794-77-9	6.56191e+06	7.17522e+06	7.36794e+06	27440.4	31932.8	29646.5	1.08037	0.00120085	0.00421793	-7.88925	down
XMW0448	C2H4N6	1,2,4,5-Tetrazine-3,6-diAmine	Heterocyclic compound	19617-90-4	2.6222e+06	2.9204e+06	3.02149e+06	8467.07	8449.67	8342.25	1.08053	0.00176851	0.00294941	-8.40536	down
XMW0858	C11H13FN2	6-fluoro-.beta.-methyl-1H-Indole-3-ethanAmine	Heterocyclic compound	77590-52-4	12253.7	10265	11659.3	9	9	9	1.08057	0.00266975	0.000789982	-10.3059	down
XMW1349	C12H8O	Naphtho[2,1-b]furan	Heterocyclic compound	232-95-1	11712.2	12820.3	11258.7	9	9	9	1.0805	0.0015102	0.000754376	-10.3724	down
XMW0671	C5H10N2	1,7-Diazabicyclo[2.2.0]heptane	Heterocyclic compound	279-42-5	15259	12848.1	12171.2	9	9	9	1.0804	0.00484209	0.000670336	-10.5428	down
KMW0363	C9H14N2O	Pyrazine, 2-methoxy-3-(1-methylpropyl)-	Heterocyclic compound	24168-70-5	49626.9	51391.6	52519.5	9	9	9	1.08063	0.000270493	0.000175852	-12.4733	down
XMW0732	C8H12N2O	1-Pentanone, 1-(1H-imidazol-4-yl)-	Heterocyclic compound	69393-15-3	55697.2	56531.1	62098.3	9	9	9	1.08064	0.00119377	0.000154882	-12.6565	down
KMW0127	C6H8N2	Pyrazine, ethyl-	Heterocyclic compound	13925-00-3	85495.6	57754.3	67029	9	9	9	1.08032	0.0132658	0.000128401	-12.9271	down
WMW0081	C9H12O	cis-2-(2-Pentenyl)furan	Heterocyclic compound	70424-13-4	218263	180409	208922	9	9	9	1.0806	0.00314545	4.44376e-05	-14.4579	down
KMW0472	C8H7N	Indole	Heterocyclic compound	120-72-9	449028	497569	511944	9	9	9	1.08061	0.00152926	1.85117e-05	-15.7212	down
XMW1389	C9H12O	2,3-Dimethylanisole	Ether	2944-49-2	53449.9	45389	44906.2	179902	206012	213997	1.07451	0.00276719	4.17344	2.06124	up
KMW0224	C8H10O	Benzene, (methoxymethyl)-	Ether	538-86-3	7.59499e+07	5.90921e+07	6.8676e+07	2.12561e+07	2.92517e+07	3.32629e+07	1.0244	0.00370233	0.411209	-1.28206	down
XMW1179	C8H16Cl2O	Butane, 1,1'-oxybis[4-chloro-	Ether	6334-96-9	8.34734e+06	8.70159e+06	1.05049e+07	1.90174e+06	2.84755e+06	2.66753e+06	1.05611	0.00392094	0.269176	-1.89338	down
XMW1469	C11H16O	Benzene, 1-methoxy-4-(1-methylpropyl)-	Ether	4917-90-2	17016.9	18671.5	19954.2	9	9	9	1.08059	0.00209657	0.00048524	-11.009	down
KMW0192	C8H10O	Benzene, 1-methoxy-2-methyl-	Ether	578-58-5	68195.8	58796.6	64833.3	9	9	9	1.08061	0.00184465	0.000140753	-12.7945	down
NMW0342	C12H14O3	Ethyl p-methoxycinnamate	Ester	24393-56-4	9	9	9	2.08761e+06	2.83766e+06	2.64206e+06	1.08054	0.00783717	280272	18.0965	up
NMW0088	C11H20O2	2-Ethylhexyl acrylate	Ester	103-11-7	9	9	9	1.22045e+06	1.45681e+06	1.38009e+06	1.08061	0.00263927	150272	17.1972	up
D126	C15H14O2	Benzeneacetic acid, phenylmethyl ester	Ester	102-16-9	9	9	9	653591	779562	695157	1.08062	0.00271767	78826.3	16.2664	up
KMW0557	C9H10O3	Benzoic acid, 2-hydroxy-, ethyl ester	Ester	118-61-6	9	9	9	267388	373003	332167	1.08049	0.0088772	36020.7	15.1365	up
NMW0347	C16H26O2	2,6,10-Dodecatrienoic acid, 3,7,11-trimethyl-, methyl ester, (E,E)-	Ester	3675-00-1	9	9	9	262202	320153	302822	1.08059	0.00337068	32784.4	15.0007	up
NMW0340	C13H11NO2	Nicotinic acid benzyl ester	Ester	94-44-0	9	9	9	210724	286192	249749	1.08052	0.00757827	27654.3	14.7552	up
D242	C16H30O2	9-Tetradecen-1-ol, acetate, (E)-	Ester	23192-82-7	9	9	9	189918	267289	266884	1.08039	0.0111688	26818.2	14.7109	up
D398	C16H30O2	5-Tetradecen-1-ol, acetate, (Z)-	Ester	35153-13-0	9	9	9	77940.9	112595	106397	1.08035	0.0114236	10997.5	13.4249	up
D121	C15H14O2	Benzeneacetic acid, 4-methylphenyl ester	Ester	101-94-0	9	9	9	59028.8	71396.6	73738.6	1.08051	0.00446723	7561.63	12.8845	up
KMW0665	C16H32O2	n-Butyl laurate	Ester	106-18-3	9	9	9	16798.4	21893	21586.1	1.0804	0.00667758	2232.5	11.1244	up
XMW1486	C17H28O2	Guaiac acetate	Ester	134-28-1	71818.7	57394.5	74694.1	5.35047e+06	6.77458e+06	5.91132e+06	1.0793	0.00481435	88.4537	6.46685	up
KMW0366	C10H18O2	Butanoic acid, 3-hexenyl ester, (Z)-	Ester	16491-36-4	71212.3	51914.7	55502.5	3.12962e+06	4.19268e+06	4.17436e+06	1.07836	0.00854702	64.3604	6.0081	up
D289	C10H20O2	n-Amyl isovalerate	Ester	25415-62-7	8644.42	7137.53	8576.08	68943.3	70056.8	64698.6	1.07825	0.000291585	8.36269	3.06397	up
XMW0094	C14H20O2	Hexanoic acid, 2-phenylethyl ester	Ester	6290-37-5	47462.2	38327	51115.1	230639	277763	246982	1.07268	0.00264428	5.5176	2.46404	up
KMW0646	C15H28O2	Citronellyl valerate	Ester	7540-53-6	137219	114811	121684	583651	709633	706165	1.07539	0.0048916	5.35022	2.4196	up
KMW0619	C14H24O2	Butanoic acid, 3,7-dimethyl-2,6-octadienyl ester, (E)-	Ester	106-29-6	2.00734e+06	1.58613e+06	1.98643e+06	8.27339e+06	1.08969e+07	1.02861e+07	1.07042	0.00827231	5.279	2.40027	up
XMW1310	C9H18O2	Isobutyl isovalerate	Ester	589-59-3	17693.8	14845.6	16282.4	78516.9	82774.6	88024.5	1.07746	0.000772541	5.10665	2.35238	up
XMW1308	C10H17F3O2	1-Octyl trifluoroacetate	Ester	2561-21-9	748568	656994	714550	2.89305e+06	3.7455e+06	4.02899e+06	1.07101	0.0136315	5.03159	2.33101	up
NMW0016	C8H14O2	Acetic acid, cyclohexyl ester	Ester	622-45-7	415695	375067	399370	1.6179e+06	2.11082e+06	2.25606e+06	1.07133	0.0140277	5.02867	2.33018	up
XMW1085	C8H14O2	2-Butenoic acid, butyl ester	Ester	7299-91-4	751132	659033	716375	2.88924e+06	3.73979e+06	4.02202e+06	1.07097	0.0136259	5.00863	2.32441	up
XMW1303	C8H16O3	Pentanoic acid, 2-hydroxy-4-methyl-, ethyl ester	Ester	10348-47-7	748568	656994	711289	2.84381e+06	3.68015e+06	3.97162e+06	1.07076	0.0139016	4.95811	2.30979	up
D417	C8H14O2	3-Hexen-1-ol, acetate, (E)-	Ester	3681-82-1	35721.6	30380.5	32249	134643	145499	158002	1.07626	0.00236445	4.4549	2.15539	up
D309	C8H14O2	Ethyl 2-hexenoate, trans-	Ester	27829-72-7	234785	214627	226228	801296	1.0734e+06	1.13502e+06	1.06874	0.0166743	4.45463	2.15531	up
NMW0277	C13H14O4	(S)-4-(1-Acetoxyallyl)phenyl acetate	Ester	52946-22-2	59604.5	54457.3	52863.7	223062	262682	255518	1.07714	0.00328659	4.44067	2.15078	up
KMW0449	C11H18O2	Bicyclo[2.2.1]heptan-2-ol, 1,7,7-trimethyl-, formate, endo-	Ester	7492-41-3	16957.9	22206.4	23223.3	80488.8	96327.6	93945.6	1.06809	0.0018909	4.34	2.11769	up
NMW0029	C8H8O2	Formic acid, phenylmethyl ester	Ester	104-57-4	132157	108729	100575	459087	513293	494857	1.07334	0.000153517	4.29694	2.10331	up
WMW0183	C13H24O4	Pentanedioic acid, dibutyl ester	Ester	6624-57-3	104377	86972	98130.4	383722	445481	413103	1.07578	0.001695	4.29151	2.10149	up
KMW0627	C10H12O2	Benzoic acid, 1-methylethyl ester	Ester	939-48-0	10342.6	12440.7	11380.3	37644.2	49438.1	53943.2	1.06539	0.0169002	4.12795	2.04543	up
KMW0350	C9H10O2	Acetic acid, phenylmethyl ester	Ester	140-11-4	72512.1	78338.2	76606.4	305859	311171	318298	1.07994	1.60282e-05	4.11212	2.03988	up
XMW1258	C15H24O3	Acetic acid, (4,6,8,9-tetramethyl-3-oxabicyclo[3.3.1]non-6-en-1-yl)methyl ester	Ester	309722-81-4	2.95153e+06	2.52788e+06	2.87931e+06	9.92164e+06	1.14057e+07	1.03904e+07	1.07572	0.00161026	3.79457	1.92394	up
XMW1491	C16H28O2	Lavandulyl caproate	Ester	59550-36-6	1.267e+06	1.01331e+06	1.18657e+06	3.88375e+06	4.56329e+06	4.24351e+06	1.07214	0.00152171	3.66052	1.87205	up
XMW0130	C15H30O2	Heptanoic acid, octyl ester	Ester	5132-75-2	583344	510107	551061	1.71867e+06	1.95396e+06	1.817e+06	1.07637	0.00134314	3.33815	1.73905	up
D432	C14H26O2	8-Dodecen-1-ol, acetate, (E)-	Ester	38363-29-0	585694	511956	544239	1.69491e+06	1.79176e+06	1.89803e+06	1.0765	0.000765553	3.27958	1.71351	up
XMW1169	C15H26O2	Butanoic acid, 2-methyl-, 3,7-dimethyl-2,6-octadienyl ester, (E)-	Ester	68705-63-5	915897	829111	913208	2.51202e+06	2.81291e+06	2.87575e+06	1.07562	0.00228829	3.08503	1.62528	up
NMW0168	C10H18O4	Diethyl adipate	Ester	141-28-6	21452.1	23771.6	28972.4	59314.3	86798.5	80182.2	1.04499	0.0198524	3.04996	1.60879	up
WMW0109	C8H16O2	Propanoic acid, 2-methyl-, 2-methylpropyl ester	Ester	97-85-8	119928	101199	98041.7	293272	291287	345196	1.06755	0.00324046	2.91305	1.54253	up
w29	C7H12O2	4-Pentenyl Acetate	Ester	1576-85-8	96305	87239.6	78455.7	230009	242183	257463	1.07177	0.000218955	2.78494	1.47765	up
XMW0933	C12H18O2	Bicyclo[3.1.1]hept-2-en-6-ol, 2,7,7-trimethyl-, acetate, [1S-(1.alpha.,5.alpha.,6.beta.)]-	Ester	50764-55-1	127506	140500	141941	322258	370789	353271	1.07382	0.00218982	2.55232	1.35181	up
XMW0479	C13H16O3	cis-3-Hexenyl salicylate	Ester	65405-77-8	6.39087e+06	4.8568e+06	5.75322e+06	1.31129e+07	1.55201e+07	1.41818e+07	1.05903	0.00107159	2.51839	1.3325	up
KMW0605	C15H26O2	Pentanoic acid, 1-ethenyl-1,5-dimethyl-4-hexenyl ester	Ester	10471-96-2	2.33729e+07	2.50022e+07	2.88769e+07	5.11581e+07	7.16589e+07	6.88176e+07	1.04225	0.0216534	2.48064	1.31071	up
XMW1435	C14H22O2	(6,6-dimethyl-2-bicyclo[3.1.1]hept-2-enyl)methyl 2-methylpropanoate	Ester	29021-37-2	5.93149e+06	6.48541e+06	7.07503e+06	1.2445e+07	1.63201e+07	1.6375e+07	1.04832	0.0174712	2.31584	1.21153	up
D403	C13H18O2	Benzeneacetic acid, 4-(1,1-dimethylethyl)-, methyl ester	Ester	3549-23-3	44536.9	44889.8	47047.7	89794.4	108955	112597	1.06402	0.0135622	2.28135	1.18989	up
XMW0627	C12H14O4	Diethyl Phthalate	Ester	84-66-2	774943	652572	706698	1.47797e+06	1.65047e+06	1.67369e+06	1.06752	0.000816594	2.25007	1.16997	up
KMW0686	C11H12O2	2-Propenoic acid, 3-phenyl-, ethyl ester, (E)-	Ester	4192-77-2	293420	320530	350966	603208	788742	767794	1.04858	0.0153697	2.23827	1.16238	up
WMW0158	C8H8O3	Methylparaben	Ester	99-76-3	1.14606e+07	1.24656e+07	1.35665e+07	2.29242e+07	3.03501e+07	3.02721e+07	1.0447	0.0198088	2.22833	1.15596	up
w43	C6H10O2	2-Oxepanone	Ester	502-44-3	64478.4	83510.3	88505.7	184068	170425	169724	1.0477	0.000885284	2.21661	1.14836	up
D125	C12H16O2	Benzeneacetic acid, 2-methylpropyl ester	Ester	102-13-6	499630	509567	575823	940233	1.28792e+06	1.27655e+06	1.03862	0.0261587	2.21114	1.14479	up
KMW0578	C15H26O2	Butanoic acid, 3-methyl-, 1-ethenyl-1,5-dimethyl-4-hexenyl ester	Ester	1118-27-0	3.60429e+07	3.90527e+07	4.24157e+07	7.12359e+07	9.31929e+07	9.31487e+07	1.04593	0.0186587	2.19194	1.13221	up
D285	C13H22O3	Cyclopentaneacetic acid, 3-oxo-2-pentyl-, methyl ester	Ester	24851-98-7	211668	180393	198170	360242	498238	418277	1.04282	0.0245463	2.16315	1.11313	up
XMW0981	C13H18O2	Butanoic acid, 3-methyl-, 2-phenylethyl ester	Ester	140-26-1	4.61767e+06	4.87954e+06	5.45271e+06	8.58297e+06	1.13241e+07	1.09342e+07	1.04107	0.0187215	2.06297	1.04473	up
D269	C9H18O2	Butanoic acid, 2-methyl-, 2-methylpropyl ester	Ester	2445-67-2	119705	104402	109302	217272	225631	238843	1.0705	0.000212315	2.04476	1.03193	up
XMW1067	C9H16O2	Butanoic acid, 2-pentenyl ester, (Z)-	Ester	42125-13-3	2.7726e+07	3.15474e+07	3.13287e+07	1.48119e+07	1.52319e+07	1.52148e+07	1.0724	0.00615015	0.499533	-1.00135	down
KMW0267	C8H8O2	Benzoic acid, methyl ester	Ester	93-58-3	2.57963e+06	2.94468e+06	2.97005e+06	1.3765e+06	1.40368e+06	1.40222e+06	1.07164	0.00738594	0.492375	-1.02217	down
D416	C10H14O3	Furfuryl pentanoate	Ester	36701-01-6	28333.3	30023.5	30852.7	11337.7	14374.5	16626.2	1.03459	0.0031819	0.474596	-1.07523	down
XMW1113	C9H20FO2P	2-Octyl methylphosphonofluoridate	Ester	22925-97-9	12463.7	12566.9	15337	5113.07	6232.55	5825.28	1.05822	0.00849483	0.425364	-1.23323	down
XMW1117	C8H14O2	2-Propenoic acid, pentyl ester	Ester	2998-23-4	2.02779e+06	1.59475e+06	1.82973e+06	593804	809835	911174	1.02494	0.00339801	0.424559	-1.23596	down
KMW0164	C8H16O2	Pentanoic acid, 4-methyl-, ethyl ester	Ester	25415-67-2	41930.9	32924.1	37981.9	11526.9	16061.5	17968.9	1.0272	0.0031018	0.403745	-1.30848	down
KMW0528	C12H22O2	Hexanoic acid, 3-hexenyl ester, (Z)-	Ester	31501-11-8	180533	194842	217114	64068.1	84626	87299.6	1.05062	0.00133814	0.398309	-1.32804	down
XMW1221	C6H12O2S	Acetic acid, (propylthio)-, methyl ester	Ester	20600-65-1	1.50039e+06	1.57546e+06	1.57534e+06	606739	638361	602833	1.07898	9.99914e-05	0.397303	-1.33169	down
D314	C14H26O2	8-Dodecen-1-ol, acetate, (Z)-	Ester	28079-04-1	247700	217438	254656	82626.8	87856	110120	1.05826	0.000758191	0.389838	-1.35905	down
XMW1058	C7H12O2	Cyclopentanol, acetate	Ester	933-05-1	19613.9	11089.6	15116	5974.79	5667.49	5884.83	1.0197	0.0617013	0.382525	-1.38637	down
XMW1211	C9H18O2	2-Heptanol, acetate	Ester	5921-82-4	64106.6	67648.3	70518.9	23140.9	26845.6	26881.4	1.07329	0.000125257	0.38002	-1.39585	down
D443	C11H16O3	2-Furancarboxylic acid, hexyl ester	Ester	39251-86-0	1.54179e+06	1.55881e+06	1.79268e+06	518052	650515	616287	1.06617	0.00162835	0.364756	-1.455	down
KMW0481	C11H22O2	Acetic acid, nonyl ester	Ester	143-13-5	29961.1	19693.9	29841.9	9067.06	8678.81	11126.7	1.03178	0.0331496	0.363192	-1.4612	down
XMW1463	C12H20O3	2-Oxabicyclo[2.2.2]octan-6-ol, 1,3,3-trimethyl-, acetate	Ester	57709-95-2	1.77037e+06	1.85193e+06	2.22365e+06	530982	789851	733765	1.04439	0.0035331	0.351456	-1.50858	down
KMW0500	C11H14O2	Butanoic acid, phenylmethyl ester	Ester	103-37-7	1.76651e+06	1.84791e+06	2.22051e+06	525779	786057	726892	1.04423	0.00353885	0.349401	-1.51704	down
KMW0424	C11H22O2	Butanoic acid, 2-methyl-, hexyl ester	Ester	10032-15-2	27324.8	26791.1	30288.8	8235.43	9852.46	11062.6	1.06477	0.00026951	0.345366	-1.5338	down
XMW0951	C12H18O2	2-Cyclohexen-1-ol, 2-methyl-5-(1-methylethenyl)-, acetate, (1R-cis)-	Ester	7111-29-7	4.0239e+06	4.21943e+06	4.97117e+06	1.06446e+06	1.60786e+06	1.49049e+06	1.05001	0.00223156	0.315018	-1.66649	down
KMW0503	C8H9NO2	Methyl anthranilate	Ester	134-20-3	4.02541e+06	4.21949e+06	5.03127e+06	1.06445e+06	1.60832e+06	1.49049e+06	1.04949	0.00296167	0.313589	-1.67305	down
KMW0717	C8H14O6	(+)-Diethyl L-tartrate	Ester	87-91-2	343421	368573	421911	82000.5	123493	119495	1.05339	0.00159634	0.28661	-1.80284	down
KMW0514	C11H14O2	Benzenepropanoic acid, ethyl ester	Ester	2021-28-5	346612	368573	430904	82962.4	119715	119495	1.05646	0.00265146	0.281105	-1.83082	down
KMW0638	C15H26O2	Geranyl isovalerate	Ester	109-20-6	431925	371364	431567	90981.8	120356	126580	1.06462	0.000834027	0.273651	-1.86959	down
XMW0703	C14H28O2	Hexanoic acid, octyl ester	Ester	4887-30-3	17759.1	18468.2	20123.8	3874.6	5354.75	5983.09	1.05885	0.000138853	0.269958	-1.88919	down
XMW1228	C10H18O4	Butanedioic acid, dipropyl ester	Ester	925-15-5	18707.8	19565.3	25595.2	4620.73	6281.73	6140.93	1.05794	0.0145542	0.266852	-1.90589	down
XMW1227	C9H14O2	(E)-2-Methylbut-2-en-1-yl methacrylate	Ester	88142-95-4	267289	277969	277259	72524.7	76429.7	67098.1	1.0785	2.38876e-06	0.262672	-1.92866	down
XMW0695	C12H24O2	Propanoic acid, 2-methyl-, octyl ester	Ester	109-15-9	122682	131798	159649	25901.9	41775.6	40093.3	1.04787	0.00469507	0.260235	-1.94211	down
D138	C9H14O6	Triacetin	Ester	102-76-1	589975	609389	737778	128278	190966	165257	1.06079	0.00409367	0.250111	-1.99936	down
XMW0306	C8H16O2	Heptanoic acid, methyl ester	Ester	106-73-0	37243.4	31118.5	32015.1	6565.71	7614.01	10534.8	1.05745	0.000906698	0.246217	-2.022	down
XMW0776	C10H10O2	Benzoic acid, 2-propenyl ester	Ester	583-04-0	154111	165890	172612	38318.8	40740.3	40884.1	1.07904	0.00153225	0.243484	-2.0381	down
XMW1204	C5H10O2S	Ethyl (methylthio)acetate	Ester	4455-13-4	10374	8762.88	10927.7	2553	1901.66	2713.89	1.06505	0.00314122	0.238438	-2.06831	down
XMW0229	C10H18O3	Nonanoic acid, 9-oxo-, methyl ester	Ester	1931-63-1	25415.3	24444.6	28648.2	5499.49	6403.2	6274.71	1.07633	0.00277482	0.231535	-2.1107	down
XMW1401	C11H20O2	n-Valeric acid cis-3-hexenyl ester	Ester	35852-46-1	87826.7	88781.5	99344.2	18587.6	22515.6	18765.7	1.07558	0.00103218	0.216954	-2.20454	down
D358	C12H22O2	4-tert-Butylcyclohexyl acetate	Ester	32210-23-4	73555.3	73335.1	81441.1	13293	16965.2	19113.1	1.06956	0.00014773	0.216227	-2.20938	down
KMW0516	C12H20O2	.alpha.-Terpinyl acetate	Ester	80-26-2	2.41254e+07	2.50401e+07	3.03002e+07	4.09714e+06	6.49644e+06	5.83396e+06	1.06041	0.00392666	0.206725	-2.27422	down
XMW0789	C11H22O2	2-Nonanol, acetate	Ester	14936-66-4	198490	204553	224789	33120.1	45796.8	43042.9	1.07171	0.000394711	0.194256	-2.36397	down
KMW0429	C11H18O2	Isobornyl formate	Ester	1200-67-5	122871	133697	139401	23157.8	26051.3	27561	1.07753	0.00113676	0.193879	-2.36677	down
KMW0421	C8H8O3	Methyl salicylate	Ester	119-36-8	1.83431e+06	2.26062e+06	2.31965e+06	382556	432902	403487	1.07526	0.00728565	0.190027	-2.39572	down
KMW0515	C12H22O2	6-Octen-1-ol, 3,7-dimethyl-, acetate	Ester	150-84-5	136625	139878	172640	20085.7	34578.7	29492.6	1.05761	0.0042915	0.187372	-2.41602	down
XMW0956	C12H18O2	2-Cyclohexen-1-ol, 2-methyl-5-(1-methylethenyl)-, acetate, cis-	Ester	1205-42-1	982733	868036	1.04227e+06	148729	190673	201024	1.07222	0.00215203	0.186802	-2.42042	down
XMW1403	C11H20O2	cis-3-Hexenyl isovalerate	Ester	35154-45-1	87826.7	88781.5	99344.2	13993.8	18477.6	17524	1.07423	0.00082417	0.181174	-2.46455	down
D445	C11H16O3	Furfuryl hexanoate	Ester	39252-02-3	676807	610879	736927	98661.9	128024	132549	1.07264	0.00236603	0.177434	-2.49465	down
KMW0679	C10H10O2	Methyl trans-cinnamate	Ester	1754-62-7	650679	704182	761772	104865	130014	128560	1.07588	0.00182018	0.171706	-2.54199	down
KMW0518	C12H20O2	2,6-Octadien-1-ol, 3,7-dimethyl-, acetate, (Z)-	Ester	141-12-8	213093	193019	227656	24957.4	31792.8	32214.6	1.07572	0.00198891	0.140374	-2.83265	down
KMW0458	C12H20O2	p-Menth-8-en-3-ol, acetate	Ester	89-49-6	183534	209403	211371	23012.8	28252.8	26846.7	1.0775	0.00203044	0.129259	-2.95166	down
KMW0647	C13H20O3	Methyl jasmonate	Ester	1211-29-6	917422	719603	882372	85944.5	104185	95469.7	1.0768	0.00632186	0.11336	-3.14101	down
XMW0471	C13H16O2	3-Hexen-1-ol, benzoate, (Z)-	Ester	25152-85-6	3.12785e+06	3.08578e+06	3.51996e+06	243739	328581	324993	1.07645	0.00156307	0.0921872	-3.43929	down
NMW0782	C7H12O2	2-Butenoic acid, 2-methyl-, ethyl ester	Ester	55514-48-2	526403	335357	424084	27956.3	39147.7	42195.7	1.06928	0.0187297	0.0850023	-3.55635	down
KMW0373	C9H10O2	Benzoic acid, ethyl ester	Ester	93-89-0	636762	716130	708237	57535.2	56634.1	58140.5	1.08014	0.00159921	0.0835997	-3.58036	down
KMW0213	C6H12O2S	3-Mercapto-3-methylbutyl formate (ester)	Ester	50746-10-6	1.09277e+06	918167	1.02049e+06	56450.5	93615.3	77201.1	1.07279	0.00205013	0.0749702	-3.73754	down
KMW0151	C6H12O3	Butanoic acid, 3-hydroxy-, ethyl ester	Ester	5405-41-4	266057	193326	225003	12880.7	15279.7	12879.8	1.07742	0.00942301	0.0599666	-4.0597	down
XMW0788	C9H9NO4	Phenol, 4-methyl-2-nitro-, acetate (ester)	Ester	54646-55-8	123974	125285	137710	5542.44	6440.4	6081.93	1.07996	0.00122134	0.0466829	-4.42096	down
NMW0161	C11H14O2	3-Phenyl-1-propanol, acetate	Ester	122-72-5	321353	303948	350906	13080.6	14364.2	15801.2	1.07977	0.00188109	0.0443001	-4.49655	down
XMW0495	C6H8O2	Dehydromevalonic lactone	Ester	2381-87-5	1.2137e+06	1.22559e+06	1.21158e+06	37117.9	33855.7	33320.9	1.08044	3.48207e-06	0.028567	-5.12951	down
XMW0587	C12H24O2	Octanoic acid-tert butyl ester	Ester	5457-66-9	3.70577e+06	4.02416e+06	4.1538e+06	43758.5	40915.5	39483.7	1.08045	0.00115009	0.0104477	-6.58067	down
XMW1269	C8H13NO5	L-Aspartic acid, N-acetyl-, dimethyl ester	Ester	57289-64-2	589228	664184	725872	4211.57	3720.35	4097.57	1.08034	0.00360978	0.0060777	-7.36226	down
KMW0490	C9H16O2	trans-3-Methyl-4-octanolide	Ester	39638-67-0	3.5534e+06	3.89725e+06	4.02043e+06	21262.9	22186.2	23326.9	1.08049	0.00134844	0.00582125	-7.42445	down
D170	C11H14O2	p-Tolyl isobutyrate	Ester	103-93-5	5.29612e+07	5.78473e+07	5.94571e+07	315112	332509	326420	1.08052	0.00119566	0.00572072	-7.44959	down
XMW0803	C12H20O2	Iso-3-thujyl acetate	Ester	62181-90-2	1.37526e+08	1.4897e+08	1.53364e+08	787106	799174	758886	1.08053	0.00104594	0.00533162	-7.55121	down
XMW1244	C11H22O2	Hexanoic acid, pentyl ester	Ester	540-07-8	4.88973e+06	5.26605e+06	5.49835e+06	23389.1	25768.3	27893.2	1.08038	0.00116362	0.00492206	-7.66652	down
D145	C11H14O2	Propanoic acid, 2-methyl-, phenylmethyl ester	Ester	103-28-6	1.83188e+07	1.99425e+07	2.04777e+07	91421	89837.5	89766.1	1.08057	0.0011074	0.00461405	-7.75975	down
NMW0122	C11H18O2	Geranyl formate	Ester	105-86-2	2.11834e+07	2.28986e+07	2.37086e+07	98954.8	102990	107903	1.08054	0.00109328	0.00457066	-7.77338	down
D346	C11H16O2	Methyl 6,6-dimethylbicyclo[3.1.1]hept-2-ene-2-carboxylate	Ester	30649-97-9	1.04333e+07	1.14434e+07	1.17895e+07	46130.2	43246.3	52091.3	1.08041	0.00132219	0.00420207	-7.89468	down
XMW1102	C11H10O2	Vinyl trans-cinnamate	Ester	17719-70-9	1.6054e+07	1.43514e+07	1.74155e+07	24710.6	27271.4	32390.8	1.08027	0.00308829	0.00176435	-9.14665	down
XMW0617	C12H24O3	Propanoic acid, 2-methyl-, 3-hydroxy-2,2,4-trimethylpentyl ester	Ester	77-68-9	7343.84	7715.17	7812.55	9	9	9	1.08062	0.000351487	0.0011805	-9.72638	down
D334	C12H22O3	n-Hexylacetoacetic acid ethyl ester	Ester	29214-60-6	58422.8	63420.1	65730.1	9	9	9	1.08061	0.00118779	0.000143944	-12.7622	down
D371	C7H12O2	3-Hexen-1-ol, formate, (Z)-	Ester	33467-73-1	85734.1	55245.9	69925.7	9	9	9	1.08028	0.0153245	0.000128019	-12.9314	down
D447	C8H16O2	Pentanoic acid, 2-methyl-, ethyl ester	Ester	39255-32-8	105254	78619.8	94906.3	9	9	9	1.08051	0.00688853	9.68506e-05	-13.3339	down
XMW0887	C8H16O2	Butanoic acid, 2-methyl-, propyl ester	Ester	37064-20-3	197812	146721	172514	9	9	9	1.08051	0.00724471	5.22196e-05	-14.225	down
NMW0258	C12H17NO2	Fenobucarb	Ester	3766-81-2	374323	344247	381862	9	9	9	1.08064	0.000979764	2.45358e-05	-15.3148	down
XMW0620	C10H10O4	Dimethyl phthalate	Ester	131-11-3	1.34759e+06	1.53791e+06	1.67539e+06	9	9	9	1.0806	0.00388511	5.91989e-06	-17.366	down
NMW0196	C10H18O4	Octanedioic acid, dimethyl ester	Ester	1732-09-8	3.71472e+06	4.14738e+06	4.50071e+06	9	9	9	1.08061	0.00302807	2.18397e-06	-18.8046	down
XMW1086	C11H22O2	Butanoic acid, heptyl ester	Ester	5870-93-9	9.97055e+06	1.0863e+07	1.12257e+07	9	9	9	1.08062	0.00121569	8.42189e-07	-20.1794	down
XMW0233	C18H22	Benzene, 1,1'-(1,1,2,2-tetramethyl-1,2-ethanediyl)bis-	Aromatics	1889-67-4	9	9	9	843235	1.14459e+06	1.07193e+06	1.08053	0.00783234	113324	16.7901	up
D123	C15H14O	2-Propanone, 1,3-diphenyl-	Aromatics	102-04-5	9	9	9	592417	767764	697132	1.08057	0.00547181	76196.8	16.2174	up
XMW0011	C10H14	Benzene, 1,4-diethyl-	Aromatics	105-05-5	39261.2	37682.2	38305.6	265409	343646	398370	1.07405	0.0164067	8.74128	3.12785	up
XMW1123	C10H14	Benzene, 2-ethyl-1,4-dimethyl-	Aromatics	1758-88-9	73026.6	74644.9	80814.9	501429	546227	526262	1.07964	0.000587778	6.88846	2.78418	up
KMW0273	C10H14	Benzene, 1,2,4,5-tetramethyl-	Aromatics	95-93-2	188784	177961	188997	1.13627e+06	1.20092e+06	1.13932e+06	1.08013	0.000330557	6.25561	2.64515	up
XMW1095	C14H22	Benzene, 1,2-diethyl-3,4,5,6-tetramethyl-	Aromatics	33884-69-4	945547	754004	925463	3.9944e+06	5.48248e+06	5.10768e+06	1.07	0.0112088	5.556	2.47405	up
XMW0366	C10H14	Benzene, 1,2,3,5-tetramethyl-	Aromatics	527-53-7	25453.4	20979.3	23848.8	108650	132954	122352	1.07531	0.00404837	5.17855	2.37255	up
XMW0659	C10H14	Benzene, n-butyl-	Aromatics	104-51-8	2.832e+07	2.505e+07	2.75239e+07	1.09392e+08	1.39155e+08	1.4827e+08	1.07204	0.011758	4.9054	2.29437	up
D153	C14H14O	Benzene, 1,1'-[oxybis(methylene)]bis-	Aromatics	103-50-4	203183	176375	198889	799338	962798	855675	1.07601	0.00401057	4.52558	2.1781	up
KMW0395	C10H12O	Methylchavicol	Aromatics	140-67-0	18337.7	17490.8	17725.7	61133.4	74119.7	78994.8	1.07378	0.00963475	4.00058	2.00021	up	Methylchavicol
NMW0061	C7H7NO2	1-methyl-2-nitro-Benzene	Aromatics	88-72-2	8597.46	8073.7	8698.68	33382.2	27922.8	30737.8	1.07599	0.00449531	3.62804	1.85919	up
XMW0835	C12H18	Benzene, 1-methyl-2-(1-ethylpropyl)-	Aromatics	54410-74-1	185353	193301	188171	551778	642745	638173	1.07674	0.00467392	3.23326	1.69299	up
XMW0712	C9H8	Benzene, 1-propynyl-	Aromatics	673-32-5	1.27419e+06	1.13178e+06	1.22101e+06	3.08014e+06	3.99955e+06	4.21501e+06	1.06299	0.0169278	3.11408	1.63881	up
NMW0275	C12H16O3	Isoelemicin	Aromatics	487-12-7	24180.3	19402.4	17869.6	46755.5	60592.2	51472.4	1.04998	0.00655081	2.58444	1.36985	up
XMW0982	C15H22O	Benzene, [1-[[1-(1-methylethyl)-3-butenyl]oxy]ethyl]-, [S-(R*,R*)]-	Aromatics	98088-51-8	4.43752e+06	4.82078e+06	5.21033e+06	9.20933e+06	1.22528e+07	1.22041e+07	1.04803	0.0198054	2.32684	1.21837	up
XMW0784	C12H18	Benzene, 1,2-diethyl-3,4-dimethyl-	Aromatics	54410-75-2	42600.4	37590.7	46051.2	79766.1	107636	100594	1.04446	0.0169177	2.28129	1.18985	up
NMW0012	C9H12	Benzene, 1,2,3-trimethyl-	Aromatics	526-73-8	404990	294179	323136	136934	179266	191255	1.00418	0.0199594	0.496383	-1.01047	down
NMW0261	C10H7NO2	Naphthalene, 1-nitro-	Aromatics	86-57-7	22396.2	19363	25362.8	10822.4	11654	8934.7	1.03767	0.00992504	0.467971	-1.09551	down
XMW0301	C9H12	Mesitylene	Aromatics	108-67-8	5.46936e+06	4.2954e+06	4.97729e+06	1.58797e+06	2.13974e+06	2.41084e+06	1.02901	0.0033971	0.416397	-1.26397	down
XMW1342	C12H12	Naphthalene, 1,4-dimethyl-	Aromatics	571-58-4	12276.7	10742.9	11360.5	4066.81	5704.87	4421.2	1.0492	0.00058007	0.412824	-1.2764	down
KMW0150	C9H12	Benzene, 1,2,4-trimethyl-	Aromatics	95-63-6	466010	360080	406812	71731.2	93309.4	93763.4	1.06905	0.00639438	0.209914	-2.25213	down
D405	C9H12O	Benzene, (2-methoxyethyl)-	Aromatics	3558-60-9	23375.3	27232.3	27675.8	4928.46	6180.14	5316.7	1.07396	0.00261584	0.209819	-2.25279	down
NMW0272	C10H7NO2	Naphthalene, 2-nitro-	Aromatics	581-89-5	370057	328715	368573	64769.3	74954.6	70025.1	1.07803	0.00150458	0.196515	-2.34729	down
NMW0164	C10H10O2	Benzene, 1,2-(methylenedioxy)-4-propenyl-, (E)-	Aromatics	4043-71-4	1.39158e+06	1.56366e+06	1.70126e+06	139040	186456	179816	1.07546	0.00341472	0.108518	-3.204	down
NMW0269	C15H16	Benzene, 1,1'-(1,3-propanediyl)bis-	Aromatics	1081-75-0	2.12955e+06	1.81876e+06	2.13202e+06	100746	117909	95225.7	1.07894	0.00281578	0.0516224	-4.27586	down
XMW1144	C11H12O3	4-Acetoxy-3-methoxystyrene	Aromatics	46316-15-8	622865	692693	759712	28953.4	36554.9	34685.9	1.0787	0.00349097	0.0482801	-4.37243	down
NMW0198	C12H12	Naphthalene, 1,2-dimethyl-	Aromatics	573-98-8	124410	136530	142026	3284.1	4845.9	5244.4	1.07648	0.00141826	0.0331899	-4.91311	down
NMW0794	C10H14	Benzene, (1-methylpropyl)-	Aromatics	135-98-8	859780	711592	811692	20306.9	24335.2	29808.8	1.07805	0.00310288	0.0312417	-5.00038	down
NMW0158	C7H7NO3	Benzene, 1-methoxy-2-nitro-	Aromatics	91-23-6	9.16388e+06	8.24123e+06	9.95258e+06	90769.4	114953	126838	1.07935	0.00298904	0.012156	-6.36219	down
XMW0114	C6H5NO	Benzene, nitroso-	Aromatics	586-96-9	8.61119e+06	7.10405e+06	8.09575e+06	86574.4	92488.7	100213	1.08019	0.00316189	0.0117289	-6.41379	down
KMW0696	C10H14O2	Phenol, 2-methoxy-4-propyl-	Aromatics	2785-87-7	1.07983e+07	9.62785e+06	1.17134e+07	24544	25565.1	25261.4	1.08054	0.00317354	0.0023451	-8.73613	down
XMW1025	C12H16	1H-Indene, 2,3-dihydro-4-propyl-	Aromatics	92013-16-6	1.61517e+07	1.44533e+07	1.75268e+07	25442.2	27271.4	30533.6	1.08044	0.00306578	0.00172957	-9.17537	down
XMW0581	C8H10O2	Benzene, 1,2-dimethoxy-	Aromatics	91-16-7	7178.98	7890.63	7636.9	9	9	9	1.08058	0.000757875	0.00118909	-9.71593	down
XMW0598	C9H10	.alpha.-Methylstyrene	Aromatics	98-83-9	14798.5	15126.9	18329.5	9	9	9	1.08055	0.00487249	0.000559528	-10.8035	down
WMW0228	C7H8O	Anisole	Aromatics	100-66-3	20967.5	13957	16500.3	9	9	9	1.08016	0.0140035	0.000525039	-10.8953	down
NMW0778	C9H12	Benzene, (1-methylethyl)-	Aromatics	98-82-8	177843	119094	142427	9	9	9	1.08037	0.0133291	6.14526e-05	-13.9902	down
XMW1015	C16H35N	NonylAmine, 1-heptyl-	Amine	24539-83-1	9	9	9	58587.7	75753	72053.7	1.0805	0.00569979	7644.24	12.9002	up
NMW0044	C8H11N	BenzenAmine, N-ethyl-	Amine	103-69-5	51537.5	56311.4	55641	359056	381803	353596	1.07995	0.000564103	6.69433	2.74294	up
XMW0034	C8H14N2	2-Dimethylamino-4-methyl-pent-4-enenitrile	Amine	94492-10-1	4672.16	3943.13	4021.91	24295.4	22598.8	25217.3	1.0777	0.000660932	5.70628	2.51255	up
XMW1107	C9H14N2O2	N,N'-Methylenebismethacrylamide	Amine	2359-15-1	195809	147036	189997	864287	1.00125e+06	961787	1.07247	0.000973881	5.30613	2.40766	up
XMW0290	C7H15NO	4-Heptanone, oxime	Amine	1188-63-2	13058.3	11757.5	12029.8	50774.3	67507.8	67652.8	1.07247	0.0121505	5.04632	2.33523	up
WMW0092	C9H21N	1-OctanAmine,N-methyl-	Amine	2439-54-5	31444.5	38145.5	33221.2	12413.9	15799.6	15078.6	1.05538	0.00313979	0.421083	-1.24782	down
NMW0146	C4H11NO2	DiethanolAmine	Amine	111-42-2	19516.7	21864	25609.8	6392.86	8688.86	7816.25	1.05496	0.0076802	0.341809	-1.54874	down
NMW0143	C10H15N	BenzenAmine, 2,6-diethyl-	Amine	579-66-8	1.0818e+06	1.11425e+06	1.33968e+06	291433	458532	422728	1.04153	0.00243425	0.331668	-1.59219	down
NMW0145	C7H7NO	Benzamide	Amine	55-21-0	4.7921e+06	4.96642e+06	6.01474e+06	1.05207e+06	1.61676e+06	1.48778e+06	1.05505	0.00365502	0.263523	-1.924	down
NMW0190	C12H23N	CyclohexanAmine, N-cyclohexyl-	Amine	101-83-7	31501.3	32263.7	36276.6	6904.51	9302.22	9098.34	1.06835	0.000649511	0.252945	-1.9831	down
D451	C13H25NO	Cyclohexanecarboxamide, N-ethyl-5-methyl-2-(1-methylethyl)-	Amine	39711-79-0	7266.54	6777.41	7318.79	1003.23	723.022	695.161	1.07457	4.35496e-05	0.113348	-3.14118	down
NMW0245	C11H15NO2	N-Methyl-3,4-methylenedioxyamphetAmine	Amine	42542-10-9	233929	236179	264430	14373.4	20514.4	20257.3	1.07584	0.00129799	0.0750746	-3.73553	down
NMW0066	C8H11N	BenzenAmine, 2,4-dimethyl-	Amine	95-68-1	2.5139e+06	2.54301e+06	2.51295e+06	77911.4	63770.9	72794	1.08015	7.82797e-07	0.0283329	-5.14138	down
NMW0069	C8H11N	BenzenAmine, 2,5-dimethyl-	Amine	95-78-3	2.54476e+06	2.57366e+06	2.53904e+06	78314.6	59406.8	67480.4	1.07971	2.75971e-07	0.0267976	-5.22175	down
XMW0643	C7H12N2O	Butyramide, 2-cyano-2-ethyl-	Amine	18705-38-9	1.98911e+07	2.16265e+07	2.22107e+07	101176	99860.1	100570	1.08057	0.0010837	0.00473269	-7.72312	down
XMW1224	C2H4N2O2	Ethanediamide	Amine	471-46-5	9124.57	13803.6	13520.5	9	9	9	1.07988	0.0152117	0.000740767	-10.3987	down
NMW0057	C5H7NO2	Glutarimide	Amine	1121-89-7	14756	16065.3	16681.4	9	9	9	1.0806	0.00128443	0.00056839	-10.7808	down
NMW0771	C4H9NO	N,N-Dimethylacetamide	Amine	127-19-5	42020.5	31049.4	32304.8	9	9	9	1.08035	0.00960632	0.000256229	-11.9303	down
XMW1316	C8H9NO2	4-Methoxyformanilide	Amine	5470-34-8	207164	188535	226722	9	9	9	1.08063	0.00281198	4.3379e-05	-14.4926	down
KMW0697	C16H32O	Hexadecanal	Aldehyde	629-80-1	9	9	9	97489.4	133321	130421	1.08042	0.00898622	13379	13.7077	up
w37	C10H16O	2-Cyclohexene-1-carboxaldehyde, 2,6,6-trimethyl-	Aldehyde	432-24-6	31411.4	30764.5	40322.3	665945	924304	1.05174e+06	1.07502	0.0174442	25.7759	4.68795	up
XMW1142	C10H14O	5-propan-2-ylbicyclo[3.1.0]hex-2-ene-2-carbAldehyde	Aldehyde	57129-54-1	61424.1	62521.7	61657.6	545912	604326	593054	1.08028	0.00118108	9.39256	3.23152	up
D173	C9H10O	BenzeneacetAldehyde, 4-methyl-	Aldehyde	104-09-6	39423.4	36706.9	40397.9	211767	220387	217408	1.07976	1.95754e-05	5.57429	2.47879	up
NMW0769	C5H11NO	Butanal, 3-methyl-, oxime	Aldehyde	626-90-4	3736.83	5374.54	5941.45	25910.6	28659.5	27075.7	1.06545	3.63887e-05	5.42395	2.43934	up
XMW3734	C7H6O2	2-hydroxy-BenzAldehyde	Aldehyde	90-02-8	1.26882e+06	1.12208e+06	1.23555e+06	5.20521e+06	6.93413e+06	7.4326e+06	1.07046	0.0154228	5.39699	2.43216	up
KMW0251	C9H16O	5-Heptenal, 2,6-dimethyl-	Aldehyde	106-72-9	405251	360575	392882	1.63094e+06	2.10932e+06	2.25606e+06	1.07177	0.0130897	5.175	2.37156	up
KMW0212	C8H8O	BenzeneacetAldehyde	Aldehyde	122-78-1	2.84498e+07	2.505e+07	2.76559e+07	1.0938e+08	1.39144e+08	1.48243e+08	1.0719	0.0117366	4.88897	2.28953	up
WMW0048	C9H16O	6-Nonenal, (E)-	Aldehyde	2277-20-5	13078.2	12265.8	13074.2	62504.3	65126.7	57433.1	1.07906	0.00187969	4.81709	2.26816	up
XMW0727	C9H10O	BenzAldehyde, 2,5-dimethyl-	Aldehyde	5779-94-2	24814	32803.4	40968.5	127235	152836	133955	1.05648	0.000836838	4.19966	2.07027	up
XMW0865	C15H22O	8-Isopropyl-1-methyltricyclo[4.4.0.02,7]dec-3-ene-3-carbAldehyde	Aldehyde	41610-68-8	1.2997e+06	1.13076e+06	1.29459e+06	4.70811e+06	5.42072e+06	4.95108e+06	1.07634	0.00177073	4.04824	2.0173	up
WMW0047	C8H12O	5-Ethylcyclopent-1-enecarboxAldehyde	Aldehyde	36431-60-4	21704.1	22998.9	22009.1	91532	73487.1	101444	1.06964	0.0146083	3.99422	1.99791	up
KMW0066	C6H12O	Hexanal	Aldehyde	66-25-1	880043	931110	942620	3.59017e+06	3.26501e+06	4.04548e+06	1.07533	0.0065674	3.95845	1.98493	up
KMW0068	C6H10O	3-Hexenal, (Z)-	Aldehyde	6789-80-6	40922.8	37774.9	41780.2	145842	135775	164058	1.07502	0.00500666	3.69922	1.88722	up
NMW0254	C7H6O3	BenzAldehyde, 3,4-dihydroxy-	Aldehyde	139-85-5	250312	223757	235531	629472	699247	710036	1.07577	0.00162195	2.8731	1.52261	up
KMW0129	C6H8O	2,4-Hexadienal, (E,E)-	Aldehyde	142-83-6	148384	127710	122041	366409	356357	404107	1.07091	0.000567361	2.83038	1.501	up
KMW0122	C7H14O	Heptanal	Aldehyde	111-71-7	422356	360948	342819	1.02266e+06	1.01707e+06	1.14283e+06	1.0701	0.000483371	2.82612	1.49882	up
XMW0765	C7H12O	4-Heptenal	Aldehyde	62238-34-0	99350.3	88734.6	77009.8	233580	241914	267842	1.06697	0.000534021	2.80404	1.48751	up
KMW0343	C9H16O	2-Nonenal	Aldehyde	2463-53-8	44147.6	52706.2	45005.8	122858	144281	123006	1.06917	0.00322737	2.75022	1.45955	up
KMW0123	C7H12O	4-Heptenal, (Z)-	Aldehyde	6728-31-0	165905	139984	136344	394964	383775	420199	1.07102	6.92089e-05	2.7111	1.43888	up
KMW0345	C9H14O	2,6-Nonadienal, (E,Z)-	Aldehyde	557-48-2	42537.7	54039.4	45977.9	126966	114712	138666	1.06334	0.00221214	2.66805	1.41579	up
XMW0750	C14H26O	(E)-Tetradec-2-enal	Aldehyde	51534-36-2	134352	103792	129398	283332	326806	296529	1.05913	0.00055889	2.46684	1.30266	up
XMW0918	C10H16O	Isocyclocitral	Aldehyde	1335-66-6	16153.7	17970.3	16706.3	39854.8	35326.2	41998.2	1.06933	0.00506252	2.3053	1.20495	up
KMW0570	C12H22O	2-Dodecenal, (E)-	Aldehyde	20407-84-5	1.72945e+06	1.88675e+06	2.02933e+06	3.46804e+06	4.48872e+06	4.52171e+06	1.04815	0.017499	2.21033	1.14426	up
D313	C10H20O2	3-Hexene, 1-(1-ethoxyethoxy)-, (Z)-	Aldehyde	28069-74-1	36094.3	35132.1	32276.7	71662.2	75713.3	75146.7	1.07593	2.20929e-05	2.14991	1.10428	up
KMW0519	C8H8O3	Vanillin	Aldehyde	121-33-5	32316	37727.7	40803.7	65275.1	84398.2	81300.6	1.03843	0.0115196	2.08371	1.05915	up
NMW0138	C8H6O3	Piperonal	Aldehyde	120-57-0	8338.32	7278.09	8633.56	13884	17012.5	17727.8	1.04394	0.0129269	2.00513	1.00369	up
KMW0513	C11H20O	2-Undecenal	Aldehyde	2463-77-6	40348.5	37403.7	41639.6	13486.8	18074	21323.3	1.02618	0.00292462	0.442946	-1.1748	down
KMW0640	C14H28O	Tetradecanal	Aldehyde	124-25-4	48356.5	44798.4	56170.8	19655.5	21116.3	19152.4	1.06777	0.010658	0.401299	-1.31725	down
KMW0517	C11H20O	2-Undecenal, E-	Aldehyde	53448-07-0	205679	202725	234805	68604.5	77362.4	74247.4	1.07456	0.00344717	0.342368	-1.54638	down
XMW0246	C10H16O2	OxiranecarboxAldehyde, 3-methyl-3-(4-methyl-3-pentenyl)-	Aldehyde	16996-12-6	115382	122982	126862	24748.4	34128.4	33223.9	1.06789	3.95102e-05	0.252174	-1.98751	down
KMW0435	C10H18O	2-Decenal, (Z)-	Aldehyde	2497-25-8	300655	305869	324563	62804.9	79457.6	87925.8	1.06948	2.2863e-05	0.247225	-2.0161	down
XMW0183	C8H14O	2-Heptenal, 2-methyl-	Aldehyde	30567-26-1	5.60176e+06	4.34654e+06	4.95689e+06	586980	790437	884630	1.06874	0.00513788	0.151762	-2.72011	down
XMW0744	C12H20O	2,6-Dodecadien-1-al	Aldehyde	21662-13-5	3.94787e+06	4.44519e+06	4.80279e+06	345745	461546	436134	1.07635	0.00331421	0.0942284	-3.40769	down
XMW0681	C10H16O	6-Octenal, 7-methyl-3-methylene-	Aldehyde	55050-40-3	235327	251861	253854	20680.9	22693	24314.8	1.07961	0.000483299	0.0913425	-3.45257	down
NMW0243	C10H10O2	4-MethoxycinnamAldehyde	Aldehyde	1963-36-6	7.72004e+06	7.65617e+06	8.79462e+06	583834	828091	767261	1.07575	0.00182931	0.0901576	-3.47141	down
WMW0196	C10H16O2	Lilac Aldehyde C	Aldehyde	53447-48-6	1.56344e+06	1.58466e+06	1.55647e+06	97223.6	98249.9	87538.6	1.08015	2.48351e-06	0.0601569	-4.05513	down
D311	C10H16O	3-p-Menthen-7-al	Aldehyde	27841-22-1	1.08438e+06	1.08046e+06	1.06379e+06	62223.1	55090.3	63649.2	1.08021	2.49969e-06	0.0560495	-4.15715	down
XMW1490	C10H10O2	3-MethoxycinnamAldehyde	Aldehyde	56578-36-0	1.2026e+07	1.34927e+07	1.46543e+07	187016	282826	253789	1.07809	0.00329148	0.0180129	-5.79483	down
XMW0294	C11H20O	10-Undecenal	Aldehyde	112-45-8	1.56876e+07	1.69981e+07	1.74543e+07	89631.6	86746.7	89712.7	1.08058	0.00101294	0.00530696	-7.5579	down
XMW0722	C9H12O2	1-Cyclohexene-1-carboxAldehyde, 5,5-dimethyl-3-oxo-	Aldehyde	56621-35-3	2.66143e+07	2.90354e+07	2.98699e+07	138064	148034	143998	1.0805	0.00118259	0.00502922	-7.63545	down
KMW0475	C10H16O	(2E,4Z)-2,4-Decadienal	Aldehyde	25152-83-4	2.19312e+07	2.39669e+07	2.46731e+07	100920	91571.9	99349.6	1.08054	0.00122866	0.00413542	-7.91775	down
WMW0069	C9H8O	Cinnamaldehyde	Aldehyde	104-55-2	5.18912e+06	5.03356e+06	6.5967e+06	9	9	9	1.08062	0.00777175	1.60529e-06	-19.2487	down
XMW0285	C7H6O2	BenzAldehyde, 4-hydroxy-	Aldehyde	123-08-0	7.77828e+06	6.9629e+06	8.39134e+06	9	9	9	1.08064	0.0028666	1.16719e-06	-19.7085	down
XMW1136	C10H18O2	Lilac Alcohol C	Alcohol	33081-36-6	9	9	9	1.19322e+06	1.42222e+06	1.45556e+06	1.08058	0.00367185	150778	17.2021	up
WMW0096	C15H32O	n-Pentadecanol	Alcohol	629-76-5	9	9	9	113373	149480	144909	1.08048	0.00690282	15102.3	13.8825	up
XMW0754	C15H22O	Methanol, (cyclohexyl)(2,3-dimethylphenyl)-	Alcohol	349498-47-1	9	9	9	31992.1	62511.8	51982	1.07957	0.032006	5425.41	12.4055	up
w17	C10H18O2	3,7-Octadiene-2,6-diol, 2,6-dimethyl-	Alcohol	13741-21-4	72334.3	52892.6	57153.1	3.15326e+06	4.21518e+06	4.19753e+06	1.0784	0.00843723	63.4168	5.98679	up
w01	C8H16O	Cyclooctyl Alcohol	Alcohol	696-71-9	7891.24	9874.22	9157.24	169981	177508	179923	1.07958	0.000202968	19.5899	4.29204	up
XMW0411	C8H16O	Cyclohexanol, 2,6-dimethyl-	Alcohol	5337-72-4	972917	998158	986288	1.00334e+07	1.07436e+07	1.05323e+07	1.08051	0.000489076	10.5869	3.40421	up
KMW0290	C10H16O	Hotrienol	Alcohol	20053-88-7	1.14928e+06	1.17413e+06	1.15284e+06	1.01873e+07	1.1153e+07	1.08307e+07	1.08039	0.000872707	9.25455	3.21016	up
KMW0284	C8H10O	Phenylethyl Alcohol	Alcohol	60-12-8	28374.9	26241	28473	205503	254502	279809	1.07643	0.00971959	8.90389	3.15444	up
KMW0608	C6H14OS	3-Mercaptohexanol	Alcohol	51755-83-0	40745.4	38928.1	40604.8	232432	242795	227066	1.08022	0.000472397	5.8389	2.5457	up
XMW1177	C15H24O	11,11-Dimethyl-4,8-dimethylenebicyclo[7.2.0]undecan-3-ol	Alcohol	79580-01-1	91895.4	80580.2	88605.5	427684	522025	451457	1.07684	0.00501096	5.36678	2.42406	up
KMW0111	C6H12O	2-Hexen-1-ol, (E)-	Alcohol	928-95-0	342898	374895	377136	1.8867e+06	1.92044e+06	2.048e+06	1.07933	0.000574494	5.34751	2.41887	up
KMW0107	C6H12O	2-Hexen-1-ol, (Z)-	Alcohol	928-94-9	338182	374299	377240	1.87856e+06	1.89749e+06	2.03115e+06	1.0791	0.000468898	5.32907	2.41388	up
XMW1193	C7H16O2	1,2-Hexanediol, 2-methyl-	Alcohol	56255-50-6	26996.3	25428.6	25090.6	114388	142261	155341	1.07392	0.0113853	5.31493	2.41005	up
D409	C10H18O	(S)-2,5-Dimethyl-3-vinylhex-4-en-2-ol	Alcohol	35671-15-9	4.36794e+06	3.86587e+06	4.23561e+06	1.74831e+07	2.27869e+07	2.43365e+07	1.07133	0.0135982	5.18119	2.37328	up
WMW0127	C8H16O	3-Octen-1-ol, (Z)-	Alcohol	20125-84-2	2.56152e+06	2.28724e+06	2.49391e+06	9.47803e+06	1.21852e+07	1.29895e+07	1.07121	0.0129397	4.71936	2.23859	up
XMW1233	C8H16O	3-Cyclopentyl-1-propanol	Alcohol	767-05-5	994464	941104	891433	4.1663e+06	4.52603e+06	4.43603e+06	1.07938	0.000468205	4.64392	2.21534	up
NMW0278	C10H14O3	Benzenepropanol, 4-hydroxy-3-methoxy-	Alcohol	2305-13-7	48440.2	34526.2	43404.5	171782	204280	190217	1.06865	0.00121832	4.48109	2.16385	up
D387	C9H20O	1-Hexanol, 3,5,5-trimethyl-	Alcohol	3452-97-9	203251	186672	195629	698998	890111	964176	1.07071	0.013941	4.36048	2.12449	up
KMW0102	C6H14O	1-Hexanol	Alcohol	111-27-3	435835	449487	443914	1.76111e+06	1.71541e+06	1.83128e+06	1.08005	0.000553731	3.99313	1.99752	up
KMW0075	C4H10O2	2,3-Butanediol	Alcohol	513-85-9	194708	205210	182459	755121	643463	841472	1.0719	0.00985186	3.84641	1.94351	up
WMW0187	C6H14O	2-Hexanol	Alcohol	626-93-7	198140	207588	222500	766649	683993	846975	1.07369	0.00613984	3.6573	1.87078	up
D317	C14H24O	2-Buten-1-ol, 2-ethyl-4-(2,2,3-trimethyl-3-cyclopenten-1-yl)-	Alcohol	28219-61-6	8.85771e+06	7.6249e+06	8.96604e+06	2.52779e+07	3.30596e+07	3.08012e+07	1.06804	0.00972371	3.50269	1.80846	up
D399	C14H28O	cis-9-Tetradecen-1-ol	Alcohol	35153-15-2	1.14133e+06	931053	1.08716e+06	3.34047e+06	3.90587e+06	3.579e+06	1.07229	0.00151697	3.42624	1.77662	up
D119	C14H20O	2-Benzylidene-1-heptanol	Alcohol	101-85-9	3.51748e+06	2.91258e+06	3.37838e+06	1.05458e+07	1.1254e+07	1.12652e+07	1.07482	2.29929e-05	3.37107	1.7532	up
KMW0726	C14H30O	1-Tetradecanol	Alcohol	112-72-1	1.15754e+06	942032	1.12689e+06	3.37114e+06	3.91082e+06	3.58258e+06	1.07166	0.00111328	3.36732	1.7516	up
w42	C14H30O	2-Ethyl-1-dodecanol	Alcohol	19780-33-7	75129.5	68751.6	79226.5	198261	214812	234302	1.07246	0.00308808	2.90162	1.53686	up
XMW1307	C7H14O	Cyclohexanol, 1-methyl-	Alcohol	590-67-0	118665	101603	98665.3	294219	290987	332387	1.07085	0.00113831	2.87706	1.5246	up
NMW0774	C6H14O2	Ethanol, 2-butoxy-	Alcohol	111-76-2	168853	137746	141110	418737	407552	456921	1.07023	0.000250626	2.86617	1.51913	up
WMW0083	C10H20O	2-Decen-1-ol, (E)-	Alcohol	18409-18-2	6955.52	10653	11091.5	21148.8	29277.4	26424.2	1.01824	0.00874905	2.67771	1.421	up
D456	C12H24O	8-Dodecen-1-ol, (Z)-	Alcohol	40642-40-8	1.16406e+06	1.26372e+06	1.38142e+06	2.44727e+06	3.15016e+06	3.17396e+06	1.05112	0.0152334	2.30269	1.20332	up
WMW0062	C9H18O	3-Nonen-1-ol, (Z)-	Alcohol	10340-23-5	69757.6	77663.4	68091.9	158520	153657	175451	1.07053	0.00160638	2.26264	1.17801	up
XMW0122	C10H18O	Cyclohexanol, 2-methyl-3-(1-methylethenyl)-, (1.alpha.,2.alpha.,3.alpha.)-	Alcohol	54244-81-4	15326.5	17314.4	17053.4	38670.5	34014.9	38541.7	1.06952	0.00203127	2.23823	1.16236	up
XMW0642	C8H16O	Cyclohexanol, 3,5-dimethyl-	Alcohol	5441-52-1	612821	679465	705192	1.3394e+06	1.41144e+06	1.57435e+06	1.06589	0.00340474	2.16532	1.11458	up
XMW1074	C10H18O	1-Cyclopentene-1-methanol, 2-methyl-5-(1-methylethyl)-	Alcohol	80113-82-2	202639	241105	242331	106745	114974	106988	1.06452	0.00941663	0.479113	-1.06156	down
XMW0198	C13H22O	3-Buten-2-ol, 4-(2,6,6-trimethyl-2-cyclohexen-1-yl)-, (3E)-	Alcohol	25312-34-9	1.45195e+06	1.62942e+06	1.79349e+06	609173	808372	792144	1.04183	0.00297594	0.453282	-1.14152	down
KMW0159	C7H16O	1-Heptanol	Alcohol	111-70-6	699348	535871	622427	213161	292299	328097	1.01385	0.00566027	0.448716	-1.15612	down
D372	C7H14O	2-Hepten-1-ol, (E)-	Alcohol	33467-76-4	612246	477544	551026	180920	246916	281719	1.01961	0.00397951	0.432441	-1.20942	down
KMW0160	C4H10OS	1-Propanol, 3-(methylthio)-	Alcohol	505-10-2	1.3269e+06	1.02145e+06	1.21199e+06	408281	462717	578895	1.04072	0.00532744	0.407234	-1.29607	down
KMW0323	C7H8O	Benzyl Alcohol	Alcohol	100-51-6	4.84829e+07	5.06117e+07	5.07048e+07	1.89782e+07	2.05961e+07	2.01075e+07	1.07847	1.59777e-05	0.398412	-1.32767	down
KMW0344	C9H20O	1-Nonanol	Alcohol	143-08-8	338748	339459	328678	110179	92091.3	102729	1.0766	1.21407e-05	0.302914	-1.72302	down
NMW0163	C8H10O2	p-Hydroxyphenyl methyl carbinol	Alcohol	2380-91-8	37453.4	36679.5	38150.9	10246.3	12148	11162.9	1.07673	5.3758e-06	0.29886	-1.74246	down
WMW0064	C9H18O	2-Nonen-1-ol, (E)-	Alcohol	31502-14-4	526102	529856	528297	133007	115729	119749	1.07899	9.17724e-05	0.232592	-2.10413	down
WMW0046	C11H22O	trans-2-Undecen-1-ol	Alcohol	75039-84-8	78951.8	75548.1	86460.4	13386.6	17620.4	19508.8	1.06866	0.000324032	0.209644	-2.25399	down
NMW0193	C8H10O2	Benzeneethanol, 4-hydroxy-	Alcohol	501-94-0	8.778e+06	8.84342e+06	1.02068e+07	1.52812e+06	2.03334e+06	1.95446e+06	1.07232	0.00176618	0.198213	-2.33487	down
D101	C10H14O	Benzeneethanol, .alpha.,.alpha.-dimethyl-	Alcohol	100-86-7	1.05676e+06	1.10481e+06	1.10077e+06	167004	154661	173816	1.07995	5.63648e-05	0.151879	-2.71901	down
w18	C10H18O2	2,7-Octadiene-1,6-diol, 2,6-dimethyl-, (Z)-	Alcohol	103619-06-3	68242.8	61639.4	73566.4	7593.02	9091.99	11492.6	1.07188	0.00158413	0.1385	-2.85204	down
XMW1260	C13H24O	1-Cyclohexene-1-propanol, .alpha.,2,6,6-tetramethyl-	Alcohol	3293-47-8	2.66713e+06	2.97226e+06	3.24396e+06	262784	358349	347100	1.07502	0.00311787	0.108994	-3.19768	down
KMW0219	C8H18O	1-Hexanol, 2-ethyl-	Alcohol	104-76-7	104765	88459	94988	11079.7	8554.68	9363.17	1.0776	0.00246203	0.100612	-3.31313	down
XMW0843	C15H26O	(2E,4S,7E)-4-Isopropyl-1,7-dimethylcyclodeca-2,7-dienol	Alcohol	198991-79-6	2.65452e+07	2.64183e+07	3.01043e+07	2.07501e+06	2.99747e+06	2.54485e+06	1.07564	0.00153352	0.0917002	-3.44693	down
KMW0633	C13H28O	n-Tridecan-1-ol	Alcohol	112-70-9	7.82622e+06	8.13578e+06	9.24136e+06	594918	853497	751646	1.07567	0.00245815	0.0872924	-3.518	down
WMW0217	C12H22O	2-Octenal, 2-butyl-	Alcohol	13019-16-4	694036	746379	811656	55345.9	65879.1	62380.8	1.07904	0.00226275	0.0815276	-3.61657	down
KMW0523	C11H24O	1-Undecanol	Alcohol	112-42-5	599665	658127	710546	44707	49463.5	50770.1	1.07949	0.00269091	0.073636	-3.76344	down
WMW0066	C9H18O	6-Nonen-1-ol, (E)-	Alcohol	31502-19-9	1.48361e+06	1.50826e+06	1.4791e+06	86371.1	82214	81100.3	1.08051	2.47849e-05	0.055846	-4.1624	down
WMW0065	C9H18O	(6Z)-Nonen-1-ol	Alcohol	35854-86-5	1.5083e+06	1.53102e+06	1.43681e+06	85660.4	74800	80602.3	1.08016	0.000349079	0.0538551	-4.21477	down
XMW1072	C10H18O	(E)-2,6-Dimethylocta-5,7-dien-2-ol	Alcohol	7643-60-9	3.26325e+06	3.29354e+06	3.26611e+06	151841	134165	142726	1.08041	7.88077e-08	0.0436462	-4.518	down
XMW0928	C9H12O	Benzenemethanol, .alpha.,4-dimethyl-	Alcohol	536-50-5	2.536e+06	2.56556e+06	2.53216e+06	78314.6	59406.8	67480.4	1.07971	2.38589e-07	0.026881	-5.21727	down
D373	C7H12O	2,4-Heptadien-1-ol, (E,E)-	Alcohol	33467-79-7	1.5706e+06	1.3023e+06	1.49214e+06	34682.6	33462.6	40178.9	1.07986	0.00311918	0.0248163	-5.33257	down
KMW0133	C7H16O	1-Hexanol, 4-methyl-	Alcohol	818-49-5	695499	490802	591055	4058.39	5259.29	4810.34	1.07919	0.00995675	0.0079489	-6.97503	down
XMW0424	C11H18O	2,6-Dimethyl-1-nonen-3-yn-5-ol	Alcohol	19780-98-4	2.6568e+08	2.86083e+08	2.93937e+08	1.71156e+06	1.78718e+06	1.82581e+06	1.08054	0.000902269	0.00629602	-7.31134	down
KMW0588	C10H18O	3-Cyclohexene-1-ethanol, .beta.,4-dimethyl-	Alcohol	18479-68-0	2.69701e+07	2.94364e+07	3.03792e+07	166360	171003	159265	1.08049	0.00124606	0.00572247	-7.44915	down
KMW0508	C10H14O	p-Cymen-7-ol	Alcohol	536-60-7	5.28148e+06	5.69112e+06	5.86191e+06	31810.5	30264.7	31174.2	1.08058	0.000950984	0.00553918	-7.49611	down
D422	C11H24O	Undecanol-5	Alcohol	37493-70-2	2.12896e+07	2.30205e+07	2.38366e+07	112428	120113	121968	1.08051	0.00110219	0.00520215	-7.58668	down
XMW0364	C11H24O	6-Undecanol	Alcohol	23708-56-7	1.60561e+07	1.7479e+07	1.80284e+07	75356.2	83488.2	78799	1.08046	0.00117759	0.00460875	-7.76141	down
NMW0353	C9H9NO3	Hippurate	Acid	495-69-2	9	9	9	1.20894e+06	1.62312e+06	1.54057e+06	1.08054	0.00745597	161949	17.3052	up
XMW1176	C13H16O2	Benzeneacetic Acid, .alpha.-cyclopentyl-	Acid	3900-93-4	6326.37	4139.62	4149.44	511613	738988	684805	1.07785	0.0112688	132.422	7.049	up
NMW0264	C9H8O3	trans-3-Hydroxycinnamate	Acid	588-30-7	82370.3	60263	75757.6	345199	448392	415927	1.06972	0.00642185	5.53832	2.46945	up
NMW0238	C7H6O4	Benzoic Acid, 3,4-dihydroxy-	Acid	99-50-3	41948.1	29859.4	38862.8	135182	186685	169722	1.06169	0.0106133	4.44191	2.15118	up
NMW0289	C13H26O2	Tridecanoic Acid	Acid	638-53-9	43623.7	37433.6	43338.9	161221	202616	180775	1.07384	0.00604527	4.37805	2.13029	up
D218	C7H12O2	Cyclohexanecarboxylic Acid	Acid	98-89-5	14270.9	10664.3	9601.08	45692.4	47819.4	39782	1.06186	0.000907776	3.85953	1.94842	up
NMW0292	C9H16O4	Azelaic Acid	Acid	123-99-9	1.15607e+06	934999	1.12279e+06	3.36675e+06	3.90993e+06	3.57914e+06	1.07134	0.00109568	3.37782	1.75609	up
NMW0279	C9H10O3	Benzenepropanoic Acid, 4-hydroxy-	Acid	501-97-3	1.07631e+06	927504	1.07885e+06	2.60429e+06	3.22455e+06	2.97615e+06	1.06814	0.00573764	2.8563	1.51415	up
D350	C6H10O2	2-Pentenoic Acid, 2-methyl-	Acid	3142-72-1	1.08467e+07	8.50007e+06	9.7842e+06	3.19621e+06	4.37998e+06	4.9287e+06	1.02226	0.00366443	0.429265	-1.22006	down
XMW0026	C7H14O2	Heptanoic Acid	Acid	111-14-8	16633.2	13168.7	11882	6213.33	5434.93	6079.29	1.04704	0.0273205	0.425286	-1.23349	down
XMW1070	C4H6O4	Acetic Acid, (acetyloxy)-	Acid	13831-30-6	299974	319415	315971	127359	132954	128919	1.07898	0.00051022	0.416131	-1.26489	down
NMW0793	C5H10O3	Butanoic Acid, 3-hydroxy-3-methyl-	Acid	625-08-1	1.99616e+06	1.5553e+06	1.80192e+06	543250	755709	863764	1.02391	0.00344487	0.403992	-1.3076	down
NMW0781	C4H8O3	Butanoic Acid, 4-hydroxy-	Acid	591-81-1	89736.4	57606.8	65004.1	6311.33	7489.58	7851.44	1.07164	0.0223595	0.101967	-3.29383	down
NMW0160	C7H6O4	Benzoic Acid, 2,3-dihydroxy-	Acid	303-38-8	1.48831e+06	1.63785e+06	1.75137e+06	119085	153889	148806	1.07749	0.00221811	0.0864743	-3.53159	down
KMW0730	C12H24O2	Dodecanoic Acid	Acid	143-07-7	236149	242765	269625	16286.3	21650.3	22109.4	1.07687	0.00148387	0.0802177	-3.63994	down
NMW0197	C8H8O3	Benzoic Acid, 4-methoxy-	Acid	100-09-4	6.84832e+06	7.68117e+06	8.35181e+06	524170	616519	662754	1.07805	0.00356601	0.0788174	-3.66534	down
NMW0162	C10H18O2	8-Methyl-6-nonenoic Acid	Acid	21382-25-2	579400	568778	587568	40123.4	46524	43923.9	1.07994	1.99347e-05	0.075225	-3.73264	down
NMW0236	C8H8O3	4-Hydroxy-phenylacetate	Acid	156-38-7	4.28832e+06	4.4465e+06	4.96019e+06	200621	329438	302253	1.07372	0.00162616	0.0607748	-4.04038	down	4-Hydroxy-phenylacetate
XMW0535	C9H10O2	p-Tolylacetic Acid	Acid	622-47-9	3.77853e+06	3.43944e+06	4.12881e+06	169758	209915	220198	1.07853	0.00292949	0.0528672	-4.24148	down
NMW0125	C7H6O3	Salicylic Acid	Acid	69-72-7	2.75092e+06	2.98241e+06	3.09715e+06	8285.03	9084.42	9300.71	1.08049	0.00120163	0.00302024	-8.37112	down
KMW0525	C10H20O2	n-Decanoic Acid	Acid	334-48-5	129652	118835	134109	9	9	9	1.08064	0.00126218	7.05704e-05	-13.7906	down
NMW0787	C6H12O2	4-methyl-Pentanoic Acid	Acid	646-07-1	196468	146721	172514	9	9	9	1.08052	0.00691077	5.23557e-05	-14.2213	down
KMW0572	C9H8O2	trans-Cinnamic Acid	Acid	140-10-3	3.01638e+07	3.39059e+07	3.69104e+07	9	9	9	1.08062	0.00334429	2.67379e-07	-21.8346	down

## Sheet: Table S4
Table S4. KEGG analysis of differential volatile metabolites detected by GC-MS in petals at the Full stage
Kegg_pathway	ko_ID	Sig_compound	compound	Sig_compound_all	compound_all	IndexList	CIDList
2-Oxocarboxylic acid metabolism	ko01210	1	1	62	113	NMW0769	C17255
alpha-Linolenic acid metabolism	ko00592	2	4	62	113	KMW0647;KMW0068	C11512+C16310
Benzoxazinoid biosynthesis	ko00402	2	2	62	113	NMW0212;KMW0472	C12312+C00463
Biosynthesis of secondary metabolites	ko01110	30	49	62	113	KMW0572;XMW0004;KMW0613;KMW0148;NMW0212;D193;KMW0467;KMW0217;NMW0125;D195;KMW0218;NMW0160;KMW0360;KMW0647;NMW0144;NMW0162;NMW0104;NMW0310;KMW0472;KMW0685;KMW0730;NMW0076;NMW0238;NMW0062;NMW0031;NMW0091;NMW0239;KMW0068;KMW0519;NMW0769	C00423+C06307+C09665+C09880+C12312+C02452+C00903+C06099+C00805+C02646+C09844+C00196+C00400+C11512+C16461+C18202+C01500+C01126+C00463+C01126+C02679+C00783+C00230+C11952+C06179+C00729+C06066+C16310+C00755+C17255
Biosynthesis of various secondary metabolites - part 2	ko00998	3	5	62	113	KMW0572;NMW0162;KMW0519	C00423+C18202+C00755
Butanoate metabolism	ko00650	1	1	62	113	NMW0781	C00989
Carbon metabolism	ko01200	1	1	62	113	NMW0781	C00989
Fatty acid biosynthesis	ko00061	2	2	62	113	KMW0730;KMW0525	C02679+C01571
Fatty acid degradation	ko00071	1	1	62	113	KMW0697	C00517
Glucosinolate biosynthesis	ko00966	1	1	62	113	NMW0769	C17255
Glycerophospholipid metabolism	ko00564	1	1	62	113	NMW0146	C06772
Isoquinoline alkaloid biosynthesis	ko00950	1	2	62	113	NMW0254	C16700
Limonene and pinene degradation	ko00903	6	10	62	113	KMW0148;D193;KMW0217;NMW0151;NMW0046;NMW0073	C09880+C02452+C06099+C11940+C11941+C11939
Metabolic pathways	ko01100	32	61	62	113	KMW0212;KMW0572;KMW0323;NMW0193;KMW0234;WMW0075;KMW0467;XMW0285;KMW0508;NMW0236;KMW0217;XMW3734;NMW0125;XMW0019;D195;KMW0382;NMW0793;NMW0353;KMW0452;NMW0162;NMW0104;KMW0472;NMW0264;KMW0730;NMW0076;NMW0238;KMW0525;NMW0031;NMW0091;KMW0519;NMW0781;D218	C00601+C00423+C00556+C06044+C06575+C09704+C00903+C00633+C06576+C00642+C06099+C06202+C00805+C10700+C02646+C01542+C20827+C01586+C06577+C18202+C01500+C00463+C12621+C02679+C00783+C00230+C01571+C06179+C00729+C00755+C00989+C09822
Monoterpenoid biosynthesis	ko00902	8	12	62	113	XMW0004;D193;KMW0217;KMW0218;KMW0360;NMW0104;NMW0062;NMW0239	C06307+C02452+C06099+C09844+C00400+C01500+C11952+C06066
Phenylalanine metabolism	ko00360	7	10	62	113	KMW0212;KMW0572;NMW0236;NMW0125;NMW0353;NMW0264;KMW0284	C00601+C00423+C00642+C00805+C01586+C12621+C05853
Phenylalanine, tyrosine and tryptophan biosynthesis	ko00400	1	1	62	113	KMW0472	C00463
Phenylpropanoid biosynthesis	ko00940	7	11	62	113	KMW0540;KMW0572;KMW0467;D195;KMW0720;KMW0710;KMW0395	C10453+C00423+C00903+C02646+C10469+C10469+C10452
Plant hormone signal transduction	ko04075	1	1	62	113	NMW0125	C00805
Sesquiterpenoid and triterpenoid biosynthesis	ko00909	6	18	62	113	KMW0623;KMW0589;KMW0613;WMW0075;NMW0310;KMW0685	C09672+C09684+C09665+C09704+C01126+C01126
Terpenoid backbone biosynthesis	ko00900	2	4	62	113	NMW0310;KMW0685	C01126+C01126
Tropane, piperidine and pyridine alkaloid biosynthesis	ko00960	3	3	62	113	NMW0076;NMW0031;NMW0091	C00783+C06179+C00729
Tryptophan metabolism	ko00380	2	3	62	113	KMW0472;NMW0339	C00463+C00955
Tyrosine metabolism	ko00350	2	5	62	113	NMW0193;NMW0236	C06044+C00642
Ubiquinone and other terpenoid-quinone biosynthesis	ko00130	1	2	62	113	KMW0572	C00423
Valine, leucine and isoleucine degradation	ko00280	1	1	62	113	NMW0793	C20827

## Sheet: Table S5
Table S5. Comparison of differences in color and fragrance compounds in the metabolic pathways
Index	Formula	Compounds	Class I	CAS	HLT040Full-1	HLT040Full-2	HLT040Full-3	HLT015Full-1	HLT015Full-2	HLT015Full-3	VIP	P-value	Fold_Change	Log2FC	Type
Volatile compounds in the terpene metabolic pathway
KMW0685	C15H26O	(2E,6E)-Farnesol	Terpenoids	106-28-5	4161.76	3103.46	4417.52	512877	695898	654775	1.07874	0.00796704	159.513	7.31753	up
WMW0075	C15H26O	(S,E)-Nerolidol	Terpenoids	7212-44-4	1.44409e+06	936937	1.48398e+06	5.29234e+06	6.78255e+06	6.35711e+06	1.05657	0.00355757	4.76894	2.25367	up
WMW0040	C10H16	beta.-Ocimene	Terpenoids	3779-61-1	6.11717e+07	5.44712e+07	5.96413e+07	2.23524e+08	2.77925e+08	2.93757e+08	1.07279	0.00991795	4.53667	2.18163	up
KMW0623	C15H24	Germacrene B	Terpenoids	15423-57-1	8.49336e+06	6.77899e+06	8.51146e+06	2.52306e+07	3.29951e+07	3.07493e+07	1.06554	0.00803234	3.74099	1.90342	up
KMW0613	C15H24	.alpha.-Farnesene	Terpenoids	502-61-4	4.94312e+06	5.22909e+06	5.99671e+06	1.00774e+07	1.39877e+07	1.32695e+07	1.04015	0.0219882	2.30904	1.20729	up
KMW0218	C10H18O	1,8-Cineol	Terpenoids	470-82-6	871885	971476	1.00612e+06	1.94202e+06	2.03615e+06	2.27364e+06	1.06634	0.00302447	2.19402	1.13358	up
KMW0193	C10H16	.beta.-Pinene	Terpenoids	127-91-3	1.90522e+08	1.50071e+08	1.7282e+08	5.53255e+07	7.58485e+07	8.62767e+07	1.0228	0.00326101	0.423539	-1.23943	down
NMW0104	C10H18O	Geraniol	Terpenoids	624-15-7	486605	467792	503791	150814	213495	217212	1.04603	0.00142573	0.398797	-1.32627	down
KMW0217	C10H16	(+)-Limonene	Terpenoids	5989-27-5	6.26178e+06	5.22535e+06	5.82031e+06	447029	586370	640756	1.07507	0.00248937	0.0967304	-3.36989	down
KMW0360	C10H20O	(-)-Menthol	Terpenoids	2216-51-5	1.15736e+06	1.15834e+06	1.15845e+06	120684	99296	107270	1.07953	3.35872e-05	0.0941956	-3.4082	down
NMW0062	C10H18O	(+)-Isomenthone	Terpenoids	491-07-6	134702	136916	137979	11581.1	10270.7	9519.08	1.07956	4.28979e-07	0.0765895	-3.70671	down
KMW0589	C15H24	Humulene	Terpenoids	6753-98-6	1.82992e+07	2.05134e+07	2.24556e+07	508732	574595	538378	1.07989	0.00362031	0.026469	-5.23955	down
KMW0148	C10H16	.alpha.-Pinene	Terpenoids	80-56-8	2.66625e+07	1.72514e+07	2.13821e+07	1.35899e+06	1.97942e+06	2.35249e+06	1.06603	0.0173812	0.0871557	-3.52026	down
D193	C10H16O	Perillyl alcohol	Terpenoids	536-59-4	6.88168e+06	7.45146e+06	7.69044e+06	42593	43317.9	42168.8	1.08055	0.00107856	0.00581557	-7.42586	down
Volatile compounds in the benzenoid and phenylpropanoid metabolic pathway
KMW0540	C10H12O2	Eugenol	Phenol	97-53-0	7.3501e+07	6.49142e+07	7.81372e+07	77282.6	68692.9	53193.4	1.08001	0.0028724	0.000919726	-10.0865	down
KMW0710	C10H12O2	Isoeugenol	Phenol	97-54-1	115575	129593	148347	9	9	9	1.08056	0.00519801	6.86124e-05	-13.8312	down
D195	C9H6O3	4-Coumaryl alcohol	Heterocyclic compound	1076-38-6	877161	749167	851380	1.83667e+06	2.34925e+06	2.14227e+06	1.06255	0.0094579	2.55405	1.35279	up
KMW0350	C9H10O2	Benzylacetate	Ester	140-11-4	72512.1	78338.2	76606.4	305859	311171	318298	1.07994	1.60282e-05	4.11212	2.03988	up
KMW0267	C8H8O2	Methylbenzoate	Ester	93-58-3	2.57963e+06	2.94468e+06	2.97005e+06	1.3765e+06	1.40368e+06	1.40222e+06	1.07164	0.00738594	0.492375	-1.02217	down
KMW0421	C8H8O3	Methyl salicylate	Ester	119-36-8	1.83431e+06	2.26062e+06	2.31965e+06	382556	432902	403487	1.07526	0.00728565	0.190027	-2.39572	down
KMW0679	C10H10O2	Methyl trans-cinnamate	Ester	1754-62-7	650679	704182	761772	104865	130014	128560	1.07588	0.00182018	0.171706	-2.54199	down
KMW0395	C10H12O	Methylchavicol	Aromatics	140-67-0	18337.7	17490.8	17725.7	61133.4	74119.7	78994.8	1.07378	0.00963475	4.00058	2.00021	up
KMW0212	C8H8O	BenzeneacetAldehyde	Aldehyde	122-78-1	2.84498e+07	2.505e+07	2.76559e+07	1.0938e+08	1.39144e+08	1.48243e+08	1.0719	0.0117366	4.88897	2.28953	up
WMW0069	C9H8O	Cinnamaldehyde	Aldehyde	104-55-2	5.18912e+06	5.03356e+06	6.5967e+06	9	9	9	1.08062	0.00777175	1.60529e-06	-19.2487	down
KMW0284	C8H10O	Phenylethyl Alcohol	Alcohol	60-12-8	28374.9	26241	28473	205503	254502	279809	1.07643	0.00971959	8.90389	3.15444	up
KMW0323	C7H8O	Benzyl Alcohol	Alcohol	100-51-6	4.84829e+07	5.06117e+07	5.07048e+07	1.89782e+07	2.05961e+07	2.01075e+07	1.07847	1.59777e-05	0.398412	-1.32767	down
NMW0353	C9H9NO3	Hippurate	Acid	495-69-2	9	9	9	1.20894e+06	1.62312e+06	1.54057e+06	1.08054	0.00745597	161949	17.3052	up
NMW0264	C9H8O3	trans-3-Hydroxycinnamate	Acid	588-30-7	82370.3	60263	75757.6	345199	448392	415927	1.06972	0.00642185	5.53832	2.46945	up
NMW0236	C8H8O3	4-Hydroxy-phenylacetate	Acid	156-38-7	4.28832e+06	4.4465e+06	4.96019e+06	200621	329438	302253	1.07372	0.00162616	0.0607748	-4.04038	down
NMW0125	C7H6O3	Salicylic Acid	Acid	69-72-7	2.75092e+06	2.98241e+06	3.09715e+06	8285.03	9084.42	9300.71	1.08049	0.00120163	0.00302024	-8.37112	down
KMW0572	C9H8O2	trans-Cinnamic Acid	Acid	140-10-3	3.01638e+07	3.39059e+07	3.69104e+07	9	9	9	1.08062	0.00334429	2.67379e-07	-21.8346	down
Favonoids in the benzenoid and phenylpropanoid metabolic pathway
mws0049	C15H14O7	Gallocatechin	Flavonoids	970-73-0	9	9	9	37686	16465	26457	1.2231		2985.48	11.5437	up
mws0042	C15H14O7	Epigallocatechin	Flavonoids	970-74-1	9	9	9	19390	18810	19231	1.22523		2127.07	11.0547	up
pme1773	C27H31O15+	Cyanidin-3-O-rutinoside (Keracyanin)	Flavonoids	28338-59-2	555160	509530	447390	81076000	74702000	72858000	1.22476		151.206	7.24037	up
pmb0550	C21H21O11+	Cyanidin-3-O-glucoside (Kuromanin)	Flavonoids	47705-70-4	2535100	2683000	2224100	113630000	101830000	103580000	1.22452		42.869	5.42186	up
Lmmn003398	C23H22O12	Kaempferol-3-O-(6''-acetyl)glucoside	Flavonoids	-	199290	111290	116090	771800	799370	842860	1.19813		5.65784	2.50025	up
mws0919	C21H20O10	Kaempferol-3-O-rhamnoside (Afzelin)(Kaempferin)	Flavonoids	482-39-3	115290	104800	94807	474380	444510	463210	1.22134		4.38905	2.13391	up
Lmdp004892	C24H22O14	Kaempferol-3-O-(6''-malonyl)galactoside	Flavonoids	-	333330	339460	252900	1317900	1350100	1324800	1.21502		4.31332	2.1088	up
Cmsp004086	C16H14O6	Dihydrokaempferide	Flavonoids	137225-59-3	62368	79682	41627	216860	206150	295180	1.16776		3.91007	1.96719	up
Lmmp003817	C24H22O14	Kaempferol-3-O-(6''-malonyl)glucoside	Flavonoids	-	379620	349150	370380	1498400	1234700	1400400	1.22003		3.76063	1.91098	up
Hmqp002870	C32H38O20	Luteolin-7-O-Sophoroside-5-O-arabinoside	Flavonoids	-	172990	112580	130500	244710	556830	432780	1.08523		2.96662	1.56882	up
mws0913	C21H20O11	Kaempferol-3-O-galactoside (Trifolin)	Flavonoids	23627-87-4	905300	976100	871640	2595600	2547400	2607900	1.22261		2.8154	1.49334	up
mws0064	C15H12O6	Eriodictyol (5,7,3',4'-Tetrahydroxyflavanone)	Flavonoids	552-58-9	165300	178700	151450	76575	70352	73128	1.21449		0.444152	-1.17088	down
pma0791	C24H24O13	Naringenin-7-O-(6''-malonyl)glucoside	Flavonoids	-	2508900	2413100	2508900	1010500	965740	1032100	1.22352		0.404842	-1.30457	down
pme0001	C28H34O15	Hesperetin-7-O-neohesperidoside(Neohesperidin)	Flavonoids	13241-33-3	2607900	1994600	1436000	363650	897880	848380	1.04281		0.34941	-1.51701	down
mws1068	C15H10O6	Kaempferol (3,5,7,4'-Tetrahydroxyflavone)	Flavonoids	520-18-3	1622900	1685900	1637200	491170	529900	514600	1.22418		0.310487	-1.68739	down
pme2954	C15H10O7	Quercetin	Flavonoids	117-39-5	13405000	13146000	13216000	2546300	2393300	2486500	1.22488		0.18674	-2.4209	down
mws1361	C21H22O11	Taxifolin-3-O-rhamnoside (Astilbin)	Flavonoids	29838-67-3	21971000	22105000	21810000	2245900	2009800	2113200	1.22471		0.0966655	-3.37086	down

## Sheet: Table S6
Table S6. Statistics of quality control of RNA-seq data
Sample	Raw Reads	Clean Reads	Clean Base(G)	GC Content(%)
HLTT015Ya-1	46787876	45159098	6.77	43.53
HLTT015Ya-2	48112454	46992762	7.05	43.97
HLTT015Ya-3	43476460	41506144	6.23	44
HLT015Lu-1	48011818	46438320	6.97	45.09
HLT015Lu-2	47776158	45349462	6.8	44.92
HLT015Lu-3	48652798	47009540	7.05	45.16
HLT015Full-1	63513792	59950838	8.99	45.63
HLT015Full-2	56045602	48357776	7.25	43.58
HLT015Full-3	49827134	45627294	6.84	45.17
HLT040Ya-1	47326468	45938576	6.89	44.73
HLT040Ya-2	49992648	47184858	7.08	44.59
HLT040Ya-3	46877048	45821546	6.87	44.74
HLT040Lu-1	48078122	47455520	7.12	44.37
HLT040Lu-2	49580056	48328012	7.25	44.48
HLT040Lu-3	49443414	48508326	7.28	44.7
HLT040Full-1	51292282	48728688	7.31	45.28
HLT040Full-2	48710054	44705206	6.71	45.09
HLT040Full-3	48903606	43856858	6.58	45

## Sheet: Table S7
Table S7. Comparative analysis of transcriptome data with reference genomic data of wintersweet
Sample	Total Reads	Reads mapped	Unique mapped	Multi mapped	Read1 mapped	Read2 mapped	'+' mapped	'-' mapped
HLTHLT015Ya-1	46438320	44295646(95.39%)	42264144(91.01%)	2031502(4.37%)	21176849(45.60%)	21087295(45.41%)	21161412(45.57%)	21102732(45.44%)
HLTHLT015Ya-2	45349462	43052607(94.94%)	40944071(90.29%)	2108536(4.65%)	20509106(45.22%)	20434965(45.06%)	20490540(45.18%)	20453531(45.10%)
HLTHLT015Ya-3	47009540	44745307(95.18%)	42590608(90.60%)	2154699(4.58%)	21360025(45.44%)	21230583(45.16%)	21332184(45.38%)	21258424(45.22%)
HLT015Lu-1	45159098	42849432(94.89%)	40788986(90.32%)	2060446(4.56%)	20390405(45.15%)	20398581(45.17%)	20390431(45.15%)	20398555(45.17%)
HLT015Lu-2	46992762	44668131(95.05%)	42587486(90.63%)	2080645(4.43%)	21332797(45.40%)	21254689(45.23%)	21294892(45.32%)	21292594(45.31%)
HLT015Lu-3	41506144	39292452(94.67%)	37441655(90.21%)	1850797(4.46%)	18772964(45.23%)	18668691(44.98%)	18717136(45.09%)	18724519(45.11%)
HLT015-Full-1	47455520	45170493(95.18%)	43196061(91.02%)	1974432(4.16%)	21693082(45.71%)	21502979(45.31%)	21609796(45.54%)	21586265(45.49%)
HLT015-Full-2	48328012	46123422(95.44%)	44027437(91.10%)	2095985(4.34%)	22043925(45.61%)	21983512(45.49%)	22012607(45.55%)	22014830(45.55%)
HLT015-Full-3	48508326	46185797(95.21%)	44091661(90.90%)	2094136(4.32%)	22090808(45.54%)	22000853(45.35%)	22055072(45.47%)	22036589(45.43%)
HLT040Ya-1	45938576	43584133(94.87%)	41829833(91.06%)	1754300(3.82%)	20951205(45.61%)	20878628(45.45%)	20905753(45.51%)	20924080(45.55%)
HLT040Ya-2	47184858	44853173(95.06%)	42990363(91.11%)	1862810(3.95%)	21537644(45.65%)	21452719(45.47%)	21487765(45.54%)	21502598(45.57%)
HLT040Ya-3	45821546	43430374(94.78%)	41636566(90.87%)	1793808(3.91%)	20896258(45.60%)	20740308(45.26%)	20809649(45.41%)	20826917(45.45%)
HLT040Lu-1	59950838	57432210(95.80%)	54282357(90.54%)	3149853(5.25%)	27247386(45.45%)	27034971(45.10%)	27133965(45.26%)	27148392(45.28%)
HLT040Lu-2	48357776	46272028(95.69%)	44055130(91.10%)	2216898(4.58%)	22159231(45.82%)	21895899(45.28%)	22009261(45.51%)	22045869(45.59%)
HLT040Lu-3	45627294	43832214(96.07%)	41569267(91.11%)	2262947(4.96%)	20815652(45.62%)	20753615(45.49%)	20786192(45.56%)	20783075(45.55%)
HLT040-Full-1	48728688	45734658(93.86%)	43567505(89.41%)	2167153(4.45%)	21918421(44.98%)	21649084(44.43%)	21776095(44.69%)	21791410(44.72%)
HLT040-Full-2	44705206	42026947(94.01%)	40102159(89.70%)	1924788(4.31%)	20069965(44.89%)	20032194(44.81%)	20046299(44.84%)	20055860(44.86%)
HLT040-Full-3	43856858	41383170(94.36%)	39512634(90.09%)	1870536(4.27%)	19788022(45.12%)	19724612(44.97%)	19749454(45.03%)	19763180(45.06%)

## Sheet: Table S8
Table S8. KEGG analysis of differentially expressed genes detected in flowers at the Ya stage by RNA-seq analysis
KEGG_pathway	ko_id	Cluster_frequency	Genome_frequency	P-value	Corrected_P-value	count	GeneID	KEGG Orthology	Up	Up_gene	Down	Down_gene
2-Oxocarboxylic acid metabolism	ko01210	3 out of 1257 0.238663484486873%	70 out of 9464 0.739644970414201%	0.996897	1	3	evm.TU.scaffold_122.593;evm.TU.scaffold_32.131;evm.TU.scaffold_130.112	K00053+K00826+K01653	2	evm.TU.scaffold_122.593;evm.TU.scaffold_32.131	1	evm.TU.scaffold_130.112
ABC transporters	ko02010	37 out of 1257 2.94351630867144%	162 out of 9464 1.71174978867287%	0.000554129	0.0742533	37	evm.TU.scaffold_169.53;evm.TU.scaffold_98.20;evm.TU.scaffold_80.1;evm.TU.scaffold_120.4;evm.TU.scaffold_1144.86;evm.TU.scaffold_40.5;evm.TU.scaffold_179.308;evm.TU.scaffold_85.77;evm.TU.scaffold_24.299;evm.TU.scaffold_174.104;evm.TU.scaffold_174.105;evm.TU.scaffold_156.175;novel.2035;evm.TU.scaffold_179.262;evm.TU.scaffold_1182.2;evm.TU.scaffold_59.42;evm.TU.scaffold_59.41;evm.TU.scaffold_117.360…	K05658+K05658+K05658+K05658+K05658+K05658+K05658+K05658+K05658+K05658+K05658+K05658+K05658+K05665+K05665+K05665+K05665+K05666+K05666+K05681+K05681+K05681+K05681+K05681+K05681+K05681+K05681+K05681+K08711+K08711+K08711+K08711+K08711+K08711+K08711+K08711+K08711	11	evm.TU.scaffold_169.53;evm.TU.scaffold_1144.86;evm.TU.scaffold_40.5;evm.TU.scaffold_10.173;evm.TU.scaffold_12.283;evm.TU.scaffold_12.285;evm.TU.scaffold_70.118;evm.TU.scaffold_122.396;evm.TU.scaffold_70.131;evm.TU.scaffold_110.44;evm.TU.scaffold_110.43	26	evm.TU.scaffold_98.20;evm.TU.scaffold_80.1;evm.TU.scaffold_120.4;evm.TU.scaffold_179.308;evm.TU.scaffold_85.77;evm.TU.scaffold_24.299;evm.TU.scaffold_174.104;evm.TU.scaffold_174.105;evm.TU.scaffold_156.175;novel.2035;evm.TU.scaffold_179.262;evm.TU.scaffold_1182.2;evm.TU.scaffold_59.42;evm.TU.scaffold_59.41;evm.TU.scaffold_117.360;evm.TU.scaffold_160.59;evm.TU.scaffold_92.410;evm.TU.scaffold_157.6…
Alanine, aspartate and glutamate metabolism	ko00250	13 out of 1257 1.03420843277645%	76 out of 9464 0.803043110735418%	0.203014	1	13	evm.TU.scaffold_128.151;evm.TU.scaffold_92.217;evm.TU.scaffold_171.129;evm.TU.scaffold_171.133;evm.TU.scaffold_171.134;evm.TU.scaffold_92.181;evm.TU.scaffold_157.253;evm.TU.scaffold_117.162;evm.TU.scaffold_17.191;evm.TU.scaffold_75.72;evm.TU.scaffold_107.95;evm.TU.scaffold_18.202;evm.TU.scaffold_70.232	K00264+K01580+K01580+K01580+K01580+K01915+K01953+K01953+K01953+K01956+K13051+K13051+K13051	4	evm.TU.scaffold_128.151;evm.TU.scaffold_157.253;evm.TU.scaffold_17.191;evm.TU.scaffold_75.72	9	evm.TU.scaffold_92.217;evm.TU.scaffold_171.129;evm.TU.scaffold_171.133;evm.TU.scaffold_171.134;evm.TU.scaffold_92.181;evm.TU.scaffold_117.162;evm.TU.scaffold_107.95;evm.TU.scaffold_18.202;evm.TU.scaffold_70.232
alpha-Linolenic acid metabolism	ko00592	16 out of 1257 1.27287191726333%	80 out of 9464 0.84530853761623%	0.0590833	1	16	evm.TU.scaffold_18.413_evm.TU.scaffold_18.408;evm.TU.scaffold_18.410;evm.TU.scaffold_101.215;evm.TU.scaffold_773.30;novel.102;evm.TU.scaffold_26.504;evm.TU.scaffold_9.7;evm.TU.scaffold_52.242;evm.TU.scaffold_52.351;evm.TU.scaffold_70.25;evm.TU.scaffold_966.161;novel.5184;evm.TU.scaffold_122.459;evm.TU.scaffold_47.222;evm.TU.scaffold_855.60;evm.TU.scaffold_90.410	K00454+K00454+K00454+K05894+K05894+K08241+K08241+K08241+K10526+K10527+K10527+K10527+K10528+K14674+K16818+K16818	10	evm.TU.scaffold_18.413_evm.TU.scaffold_18.408;evm.TU.scaffold_773.30;evm.TU.scaffold_9.7;evm.TU.scaffold_52.242;evm.TU.scaffold_966.161;novel.5184;evm.TU.scaffold_122.459;evm.TU.scaffold_47.222;evm.TU.scaffold_855.60;evm.TU.scaffold_90.410	6	evm.TU.scaffold_18.410;evm.TU.scaffold_101.215;novel.102;evm.TU.scaffold_26.504;evm.TU.scaffold_52.351;evm.TU.scaffold_70.25
Amino sugar and nucleotide sugar metabolism	ko00520	49 out of 1257 3.89817024661893%	305 out of 9464 3.22273879966188%	0.0876716	1	49	evm.TU.scaffold_47.14;evm.TU.scaffold_120.89;novel.4223;evm.TU.scaffold_21.285;evm.TU.scaffold_47.34;evm.TU.scaffold_865.313;evm.TU.scaffold_8.108;evm.TU.scaffold_97.9;evm.TU.scaffold_865.570;evm.TU.scaffold_12.66;evm.TU.scaffold_32.41;evm.TU.scaffold_12.401;evm.TU.scaffold_92.204;evm.TU.scaffold_448.2;evm.TU.scaffold_122.155;evm.TU.scaffold_47.264;evm.TU.scaffold_122.733;evm.TU.scaffold_90.123;e…	K00326+K00326+K00326+K00770+K00770+K00844+K00844+K00847+K00847+K00847+K00975+K00975+K00975+K01183+K01183+K01183+K01183+K01183+K01183+K01183+K01183+K08678+K08678+K08679+K12373+K12447+K12447+K12447+K12447+K12447+K12447+K12447+K12447+K12447+K12447+K12447+K12447+K13379+K13379+K15920+K15920+K15920+K15920+K15920+K15920+K20547+K20547+K20547+K20547	15	novel.4223;evm.TU.scaffold_21.285;evm.TU.scaffold_32.41;evm.TU.scaffold_92.204;evm.TU.scaffold_448.2;novel.6232;evm.TU.scaffold_37.62;evm.TU.scaffold_122.223;novel.6737;novel.882;novel.163;novel.3051;novel.3052;novel.2219;novel.2223	34	evm.TU.scaffold_47.14;evm.TU.scaffold_120.89;evm.TU.scaffold_47.34;evm.TU.scaffold_865.313;evm.TU.scaffold_8.108;evm.TU.scaffold_97.9;evm.TU.scaffold_865.570;evm.TU.scaffold_12.66;evm.TU.scaffold_12.401;evm.TU.scaffold_122.155;evm.TU.scaffold_47.264;evm.TU.scaffold_122.733;evm.TU.scaffold_90.123;evm.TU.scaffold_752.8;evm.TU.scaffold_752.5;evm.TU.scaffold_96.480;evm.TU.scaffold_211.2;novel.5926;no…
Aminoacyl-tRNA biosynthesis	ko00970	6 out of 1257 0.477326968973747%	102 out of 9464 1.07776838546069%	0.995247	1	6	evm.TU.scaffold_250.174;evm.TU.scaffold_96.339;evm.TU.scaffold_962.3;evm.TU.scaffold_96.87;evm.TU.scaffold_1067.34;evm.TU.scaffold_193.2	K01870+K01874+K01893+K02433+K02433+K04567	3	evm.TU.scaffold_250.174;evm.TU.scaffold_96.339;evm.TU.scaffold_193.2	3	evm.TU.scaffold_962.3;evm.TU.scaffold_96.87;evm.TU.scaffold_1067.34
Arachidonic acid metabolism	ko00590	5 out of 1257 0.397772474144789%	40 out of 9464 0.422654268808115%	0.628429	1	5	evm.TU.scaffold_52.111;evm.TU.scaffold_52.109;evm.TU.scaffold_966.157;evm.TU.scaffold_47.222;evm.TU.scaffold_120.111	K08726+K08726+K08726+K14674+K15730	3	evm.TU.scaffold_52.109;evm.TU.scaffold_47.222;evm.TU.scaffold_120.111	2	evm.TU.scaffold_52.111;evm.TU.scaffold_966.157
Arginine and proline metabolism	ko00330	6 out of 1257 0.477326968973747%	93 out of 9464 0.982671174978867%	0.988769	1	6	evm.TU.scaffold_742.7;evm.TU.scaffold_152.56;novel.3162;evm.TU.scaffold_5.145;evm.TU.scaffold_9.112;evm.TU.scaffold_26.406	K00128+K00318+K01583+K12259+K13366+K17839	3	evm.TU.scaffold_5.145;evm.TU.scaffold_9.112;evm.TU.scaffold_26.406	3	evm.TU.scaffold_742.7;evm.TU.scaffold_152.56;novel.3162
Arginine biosynthesis	ko00220	1 out of 1257 0.0795544948289578%	42 out of 9464 0.443786982248521%	0.99752	1	1	evm.TU.scaffold_92.181	K01915	0	--	1	evm.TU.scaffold_92.181
Ascorbate and aldarate metabolism	ko00053	26 out of 1257 2.0684168655529%	135 out of 9464 1.42645815722739%	0.0310778	1	26	evm.TU.scaffold_176.243;evm.TU.scaffold_174.151;evm.TU.scaffold_179.357;evm.TU.scaffold_742.7;evm.TU.scaffold_118.416;evm.TU.scaffold_0.39;evm.TU.scaffold_855.63;evm.TU.scaffold_76.4;evm.TU.scaffold_164.1;evm.TU.scaffold_33.133;evm.TU.scaffold_211.2;novel.5926;novel.6034;novel.6240;novel.6737;novel.785;novel.882;novel.163;novel.2951;novel.3051;novel.3052;novel.3095;novel.3813;evm.TU.scaffold_160.…	K00002+K00103+K00103+K00128+K00423+K00423+K00423+K00423+K00469+K00469+K08679+K12447+K12447+K12447+K12447+K12447+K12447+K12447+K12447+K12447+K12447+K12447+K12447+K18649+K18649+K21888	7	evm.TU.scaffold_118.416;novel.6737;novel.882;novel.163;novel.3051;novel.3052;evm.TU.scaffold_160.34	19	evm.TU.scaffold_176.243;evm.TU.scaffold_174.151;evm.TU.scaffold_179.357;evm.TU.scaffold_742.7;evm.TU.scaffold_0.39;evm.TU.scaffold_855.63;evm.TU.scaffold_76.4;evm.TU.scaffold_164.1;evm.TU.scaffold_33.133;evm.TU.scaffold_211.2;novel.5926;novel.6034;novel.6240;novel.785;novel.2951;novel.3095;novel.3813;evm.TU.scaffold_160.31;evm.TU.scaffold_1141.1
Autophagy - other	ko04136	1 out of 1257 0.0795544948289578%	61 out of 9464 0.644547759932375%	0.999837	1	1	novel.1474	K08341	1	novel.1474	0	--
Basal transcription factors	ko03022	3 out of 1257 0.238663484486873%	60 out of 9464 0.633981403212172%	0.990161	1	3	evm.TU.scaffold_5.147;evm.TU.scaffold_110.19;evm.TU.scaffold_171.175	K02202+K03122+K10844	1	evm.TU.scaffold_5.147	2	evm.TU.scaffold_110.19;evm.TU.scaffold_171.175
Base excision repair	ko03410	4 out of 1257 0.318217979315831%	58 out of 9464 0.612848689771767%	0.959398	1	4	evm.TU.scaffold_22.416;evm.TU.scaffold_112.27;evm.TU.scaffold_21.296;evm.TU.scaffold_122.506	K03575+K04802+K10773+K10802	3	evm.TU.scaffold_22.416;evm.TU.scaffold_112.27;evm.TU.scaffold_122.506	1	evm.TU.scaffold_21.296
Benzoxazinoid biosynthesis	ko00402	3 out of 1257 0.238663484486873%	10 out of 9464 0.105663567202029%	0.137201	1	3	evm.TU.scaffold_52.80;novel.3669;evm.TU.scaffold_171.43	K13227+K13227+K13229	2	evm.TU.scaffold_52.80;novel.3669	1	evm.TU.scaffold_171.43
beta-Alanine metabolism	ko00410	20 out of 1257 1.59108989657916%	78 out of 9464 0.824175824175824%	0.00240417	0.322159	20	evm.TU.scaffold_742.7;evm.TU.scaffold_58.28;novel.2434;novel.6163;novel.4128;evm.TU.scaffold_463.90;evm.TU.scaffold_12.457;evm.TU.scaffold_463.89;evm.TU.scaffold_92.217;evm.TU.scaffold_171.129;evm.TU.scaffold_171.133;evm.TU.scaffold_171.134;evm.TU.scaffold_117.277;evm.TU.scaffold_168.45;evm.TU.scaffold_280.7;evm.TU.scaffold_122.511;evm.TU.scaffold_70.329;evm.TU.scaffold_5.145;evm.TU.scaffold_9.11…	K00128+K00140+K00140+K00140+K00140+K00276+K00276+K00276+K01580+K01580+K01580+K01580+K01692+K05605+K05605+K05605+K05605+K12259+K13366+K17839	7	evm.TU.scaffold_58.28;novel.4128;evm.TU.scaffold_280.7;evm.TU.scaffold_70.329;evm.TU.scaffold_5.145;evm.TU.scaffold_9.112;evm.TU.scaffold_26.406	13	evm.TU.scaffold_742.7;novel.2434;novel.6163;evm.TU.scaffold_463.90;evm.TU.scaffold_12.457;evm.TU.scaffold_463.89;evm.TU.scaffold_92.217;evm.TU.scaffold_171.129;evm.TU.scaffold_171.133;evm.TU.scaffold_171.134;evm.TU.scaffold_117.277;evm.TU.scaffold_168.45;evm.TU.scaffold_122.511
Betalain biosynthesis	ko00965	7 out of 1257 0.556881463802705%	41 out of 9464 0.433220625528318%	0.298501	1	7	evm.TU.scaffold_96.83;evm.TU.scaffold_96.77;evm.TU.scaffold_122.161;evm.TU.scaffold_122.163;novel.6347;novel.1225;novel.1228	K01593+K01593+K01593+K01593+K01593+K01593+K01593	4	evm.TU.scaffold_96.83;evm.TU.scaffold_96.77;evm.TU.scaffold_122.161;novel.1225	3	evm.TU.scaffold_122.163;novel.6347;novel.1228
Biosynthesis of amino acids	ko01230	35 out of 1257 2.78440731901352%	334 out of 9464 3.52916314454776%	0.950876	1	35	evm.TU.scaffold_122.593;evm.TU.scaffold_97.71;evm.TU.scaffold_96.748;evm.TU.scaffold_128.151;evm.TU.scaffold_174.239;evm.TU.scaffold_182.2;evm.TU.scaffold_90.295;evm.TU.scaffold_156.278;evm.TU.scaffold_32.131;evm.TU.scaffold_96.501;evm.TU.scaffold_12.229;evm.TU.scaffold_12.9;evm.TU.scaffold_18.341;evm.TU.scaffold_26.481;evm.TU.scaffold_775.18;evm.TU.scaffold_457.6;evm.TU.scaffold_130.112;novel.21…	K00053+K00058+K00058+K00264+K00600+K00600+K00641+K00789+K00826+K00850+K00850+K00873+K00873+K01623+K01623+K01626+K01653+K01738+K01803+K01850+K01915+K01953+K01953+K01953+K05359+K10206+K13832+K14152+K14152+K15227+K15227+K15849+K18649+K18649+K22846	20	evm.TU.scaffold_122.593;evm.TU.scaffold_97.71;evm.TU.scaffold_96.748;evm.TU.scaffold_128.151;evm.TU.scaffold_32.131;evm.TU.scaffold_96.501;evm.TU.scaffold_12.229;evm.TU.scaffold_12.9;evm.TU.scaffold_18.341;novel.2149;evm.TU.scaffold_157.253;evm.TU.scaffold_17.191;evm.TU.scaffold_120.488;evm.TU.scaffold_21.149;evm.TU.scaffold_55.161;novel.907;evm.TU.scaffold_122.603;evm.TU.scaffold_55.210;evm.TU.s…	15	evm.TU.scaffold_174.239;evm.TU.scaffold_182.2;evm.TU.scaffold_90.295;evm.TU.scaffold_156.278;evm.TU.scaffold_26.481;evm.TU.scaffold_775.18;evm.TU.scaffold_457.6;evm.TU.scaffold_130.112;evm.TU.scaffold_156.254;evm.TU.scaffold_3.6;evm.TU.scaffold_92.181;evm.TU.scaffold_117.162;evm.TU.scaffold_1144.113;evm.TU.scaffold_17.126;evm.TU.scaffold_160.31
Biosynthesis of cofactors	ko01240	29 out of 1257 2.30708035003978%	366 out of 9464 3.86728655959425%	0.999609	1	29	evm.TU.scaffold_176.243;evm.TU.scaffold_21.65;evm.TU.scaffold_21.61;evm.TU.scaffold_162.268;evm.TU.scaffold_174.151;evm.TU.scaffold_179.357;evm.TU.scaffold_742.7;evm.TU.scaffold_177.210;novel.3336;evm.TU.scaffold_174.239;evm.TU.scaffold_182.2;evm.TU.scaffold_156.278;evm.TU.scaffold_162.101;evm.TU.scaffold_101.295;evm.TU.scaffold_32.131;evm.TU.scaffold_12.9;evm.TU.scaffold_18.341;evm.TU.scaffold_1…	K00002+K00059+K00059+K00059+K00103+K00103+K00128+K00457+K00457+K00600+K00600+K00789+K00793+K00794+K00826+K00873+K00873+K00940+K01956+K03146+K03517+K03517+K03644+K03809+K08679+K11153+K11752+K12501+K18482	7	evm.TU.scaffold_162.101;evm.TU.scaffold_101.295;evm.TU.scaffold_32.131;evm.TU.scaffold_12.9;evm.TU.scaffold_18.341;evm.TU.scaffold_75.72;evm.TU.scaffold_162.92	22	evm.TU.scaffold_176.243;evm.TU.scaffold_21.65;evm.TU.scaffold_21.61;evm.TU.scaffold_162.268;evm.TU.scaffold_174.151;evm.TU.scaffold_179.357;evm.TU.scaffold_742.7;evm.TU.scaffold_177.210;novel.3336;evm.TU.scaffold_174.239;evm.TU.scaffold_182.2;evm.TU.scaffold_156.278;evm.TU.scaffold_153.494;evm.TU.scaffold_177.40;evm.TU.scaffold_110.71;novel.1761;evm.TU.scaffold_980.1;evm.TU.scaffold_147.6;evm.TU.…
Biosynthesis of secondary metabolites	ko01110	375 out of 1257 29.8329355608592%	2282 out of 9464 24.112426035503%	3.55205e-07	4.75974e-05	375	evm.TU.scaffold_176.243;evm.TU.scaffold_463.70;evm.TU.scaffold_122.593;evm.TU.scaffold_97.71;evm.TU.scaffold_96.748;evm.TU.scaffold_21.65;evm.TU.scaffold_21.61;evm.TU.scaffold_162.268;evm.TU.scaffold_55.57;evm.TU.scaffold_70.456;evm.TU.scaffold_12.274;evm.TU.scaffold_22.284;evm.TU.scaffold_111.54;evm.TU.scaffold_742.7;evm.TU.scaffold_1085.1;evm.TU.scaffold_26.606;evm.TU.scaffold_96.331;evm.TU.sca…	K00002+K00025+K00053+K00058+K00058+K00059+K00059+K00059+K00083+K00106+K00121+K00121+K00121+K00128+K00164+K00164+K00166+K00166+K00264+K00276+K00276+K00276+K00307+K00318+K00422+K00422+K00422+K00422+K00422+K00430+K00430+K00430+K00430+K00430+K00430+K00430+K00430+K00430+K00430+K00430+K00430+K00430+K00430+K00430+K00430+K00430+K00430+K00430+K00430+K00430+K00430+K00454+K00454+K00454+K00487+K00587+K00588+…	154	evm.TU.scaffold_463.70;evm.TU.scaffold_122.593;evm.TU.scaffold_97.71;evm.TU.scaffold_96.748;evm.TU.scaffold_12.274;evm.TU.scaffold_22.284;evm.TU.scaffold_111.54;evm.TU.scaffold_128.151;evm.TU.scaffold_33.76;evm.TU.scaffold_865.506;evm.TU.scaffold_857.1_evm.TU.scaffold_857.2;novel.5063;novel.5064;evm.TU.scaffold_141.148;evm.TU.scaffold_36.128;evm.TU.scaffold_179.213;evm.TU.scaffold_55.134;evm.TU.s…	221	evm.TU.scaffold_176.243;evm.TU.scaffold_21.65;evm.TU.scaffold_21.61;evm.TU.scaffold_162.268;evm.TU.scaffold_55.57;evm.TU.scaffold_70.456;evm.TU.scaffold_742.7;evm.TU.scaffold_1085.1;evm.TU.scaffold_26.606;evm.TU.scaffold_96.331;evm.TU.scaffold_96.330;evm.TU.scaffold_463.90;evm.TU.scaffold_12.457;evm.TU.scaffold_463.89;evm.TU.scaffold_152.56;evm.TU.scaffold_177.31;evm.TU.scaffold_152.65;evm.TU.sca…
Biosynthesis of unsaturated fatty acids	ko01040	12 out of 1257 0.954653937947494%	39 out of 9464 0.412087912087912%	0.00354478	0.475001	12	evm.TU.scaffold_118.135;evm.TU.scaffold_118.134;evm.TU.scaffold_118.137;evm.TU.scaffold_118.136;evm.TU.scaffold_153.5;evm.TU.scaffold_122.40;evm.TU.scaffold_101.131;novel.4672;novel.5766;novel.169;novel.3276;evm.TU.scaffold_26.599	K03921+K03921+K03921+K03921+K10251+K10251+K10251+K10251+K10251+K10251+K10251+K10703	6	evm.TU.scaffold_153.5;evm.TU.scaffold_122.40;novel.4672;novel.5766;novel.169;novel.3276	6	evm.TU.scaffold_118.135;evm.TU.scaffold_118.134;evm.TU.scaffold_118.137;evm.TU.scaffold_118.136;evm.TU.scaffold_101.131;evm.TU.scaffold_26.599
Biotin metabolism	ko00780	3 out of 1257 0.238663484486873%	25 out of 9464 0.264158918005072%	0.663767	1	3	evm.TU.scaffold_21.65;evm.TU.scaffold_21.61;evm.TU.scaffold_162.268	K00059+K00059+K00059	0	--	3	evm.TU.scaffold_21.65;evm.TU.scaffold_21.61;evm.TU.scaffold_162.268
Brassinosteroid biosynthesis	ko00905	2 out of 1257 0.159108989657916%	29 out of 9464 0.306424344885883%	0.91305	1	2	evm.TU.scaffold_855.51;evm.TU.scaffold_120.261	K12638+K20623	0	--	2	evm.TU.scaffold_855.51;evm.TU.scaffold_120.261
Butanoate metabolism	ko00650	7 out of 1257 0.556881463802705%	36 out of 9464 0.380388841927303%	0.193534	1	7	evm.TU.scaffold_92.217;evm.TU.scaffold_171.129;evm.TU.scaffold_171.133;evm.TU.scaffold_171.134;evm.TU.scaffold_130.112;evm.TU.scaffold_117.277;evm.TU.scaffold_117.308	K01580+K01580+K01580+K01580+K01653+K01692+K01913	0	--	7	evm.TU.scaffold_92.217;evm.TU.scaffold_171.129;evm.TU.scaffold_171.133;evm.TU.scaffold_171.134;evm.TU.scaffold_130.112;evm.TU.scaffold_117.277;evm.TU.scaffold_117.308
C5-Branched dibasic acid metabolism	ko00660	1 out of 1257 0.0795544948289578%	9 out of 9464 0.0950972104818259%	0.722838	1	1	evm.TU.scaffold_130.112	K01653	0	--	1	evm.TU.scaffold_130.112
Caffeine metabolism	ko00232	1 out of 1257 0.0795544948289578%	5 out of 9464 0.0528317836010144%	0.509682	1	1	evm.TU.scaffold_70.456	K00106	0	--	1	evm.TU.scaffold_70.456
Carbon fixation in photosynthetic organisms	ko00710	9 out of 1257 0.715990453460621%	100 out of 9464 1.05663567202029%	0.928184	1	9	evm.TU.scaffold_463.70;evm.TU.scaffold_171.112;evm.TU.scaffold_21.122;evm.TU.scaffold_26.173;evm.TU.scaffold_122.609;evm.TU.scaffold_52.270;evm.TU.scaffold_26.481;evm.TU.scaffold_775.18;evm.TU.scaffold_156.254	K00025+K00855+K01006+K01595+K01595+K01602+K01623+K01623+K01803	3	evm.TU.scaffold_463.70;evm.TU.scaffold_122.609;evm.TU.scaffold_52.270	6	evm.TU.scaffold_171.112;evm.TU.scaffold_21.122;evm.TU.scaffold_26.173;evm.TU.scaffold_26.481;evm.TU.scaffold_775.18;evm.TU.scaffold_156.254
Carbon metabolism	ko01200	37 out of 1257 2.94351630867144%	366 out of 9464 3.86728655959425%	0.974775	1	37	evm.TU.scaffold_463.70;evm.TU.scaffold_97.71;evm.TU.scaffold_96.748;evm.TU.scaffold_12.274;evm.TU.scaffold_22.284;evm.TU.scaffold_111.54;evm.TU.scaffold_58.28;novel.2434;novel.6163;novel.4128;evm.TU.scaffold_1085.1;evm.TU.scaffold_26.606;evm.TU.scaffold_174.239;evm.TU.scaffold_182.2;novel.4619;evm.TU.scaffold_865.313;evm.TU.scaffold_8.108;evm.TU.scaffold_96.501;evm.TU.scaffold_12.229;evm.TU.scaff…	K00025+K00058+K00058+K00121+K00121+K00121+K00140+K00140+K00140+K00140+K00164+K00164+K00600+K00600+K00605+K00844+K00844+K00850+K00850+K00851+K00855+K00873+K00873+K01006+K01595+K01595+K01602+K01623+K01623+K01738+K01803+K01913+K05605+K05605+K05605+K05605+K15893	18	evm.TU.scaffold_463.70;evm.TU.scaffold_97.71;evm.TU.scaffold_96.748;evm.TU.scaffold_12.274;evm.TU.scaffold_22.284;evm.TU.scaffold_111.54;evm.TU.scaffold_58.28;novel.4128;evm.TU.scaffold_96.501;evm.TU.scaffold_12.229;evm.TU.scaffold_12.9;evm.TU.scaffold_18.341;evm.TU.scaffold_122.609;evm.TU.scaffold_52.270;novel.2149;evm.TU.scaffold_280.7;evm.TU.scaffold_70.329;evm.TU.scaffold_26.552	19	novel.2434;novel.6163;evm.TU.scaffold_1085.1;evm.TU.scaffold_26.606;evm.TU.scaffold_174.239;evm.TU.scaffold_182.2;novel.4619;evm.TU.scaffold_865.313;evm.TU.scaffold_8.108;evm.TU.scaffold_162.667;evm.TU.scaffold_171.112;evm.TU.scaffold_21.122;evm.TU.scaffold_26.173;evm.TU.scaffold_26.481;evm.TU.scaffold_775.18;evm.TU.scaffold_156.254;evm.TU.scaffold_117.308;evm.TU.scaffold_168.45;evm.TU.scaffold_1…
Carotenoid biosynthesis	ko00906	8 out of 1257 0.636435958631663%	73 out of 9464 0.77134404057481%	0.770995	1	8	evm.TU.scaffold_118.471;evm.TU.scaffold_18.114_evm.TU.scaffold_18.115;evm.TU.scaffold_18.113;evm.TU.scaffold_47.6;evm.TU.scaffold_865.323;evm.TU.scaffold_86.82;evm.TU.scaffold_97.177;evm.TU.scaffold_162.220	K02293+K09838+K09838+K09841+K09841+K09843+K09843+K15746	3	evm.TU.scaffold_118.471;evm.TU.scaffold_865.323;evm.TU.scaffold_97.177	5	evm.TU.scaffold_18.114_evm.TU.scaffold_18.115;evm.TU.scaffold_18.113;evm.TU.scaffold_47.6;evm.TU.scaffold_86.82;evm.TU.scaffold_162.220
Circadian rhythm - plant	ko04712	14 out of 1257 1.11376292760541%	128 out of 9464 1.35249366018597%	0.819593	1	14	evm.TU.scaffold_18.121;evm.TU.scaffold_86.241;novel.5244;novel.2839;evm.TU.scaffold_160.70;evm.TU.scaffold_648.7;evm.TU.scaffold_155.80;evm.TU.scaffold_577.3;evm.TU.scaffold_118.259;evm.TU.scaffold_86.237;evm.TU.scaffold_55.266;evm.TU.scaffold_101.201;evm.TU.scaffold_160.30;evm.TU.scaffold_70.84	K00660+K00660+K00660+K00660+K03097+K12125+K12126+K12126+K12133+K12135+K16221+K16223+K16241+K16241	8	evm.TU.scaffold_18.121;evm.TU.scaffold_86.241;novel.5244;evm.TU.scaffold_648.7;evm.TU.scaffold_577.3;evm.TU.scaffold_86.237;evm.TU.scaffold_55.266;evm.TU.scaffold_101.201	6	novel.2839;evm.TU.scaffold_160.70;evm.TU.scaffold_155.80;evm.TU.scaffold_118.259;evm.TU.scaffold_160.30;evm.TU.scaffold_70.84
Citrate cycle (TCA cycle)	ko00020	4 out of 1257 0.318217979315831%	63 out of 9464 0.665680473372781%	0.97522	1	4	evm.TU.scaffold_463.70;evm.TU.scaffold_1085.1;evm.TU.scaffold_26.606;evm.TU.scaffold_117.281	K00025+K00164+K00164+K01648	2	evm.TU.scaffold_463.70;evm.TU.scaffold_117.281	2	evm.TU.scaffold_1085.1;evm.TU.scaffold_26.606
Cutin, suberine and wax biosynthesis	ko00073	22 out of 1257 1.75019888623707%	66 out of 9464 0.69737954353339%	2.29867e-05	0.00308021	22	evm.TU.scaffold_18.515;novel.4604;novel.4605;evm.TU.scaffold_752.12;evm.TU.scaffold_17.164;evm.TU.scaffold_149.83;evm.TU.scaffold_176.336;evm.TU.scaffold_3.67;evm.TU.scaffold_55.245;evm.TU.scaffold_122.12;evm.TU.scaffold_118.342;evm.TU.scaffold_97.124;evm.TU.scaffold_118.343;evm.TU.scaffold_157.137;evm.TU.scaffold_96.726;novel.1490;evm.TU.scaffold_171.40;evm.TU.scaffold_167.117;evm.TU.scaffold_72…	K13356+K13356+K13356+K15400+K15400+K15400+K15401+K15402+K15402+K15402+K15402+K15402+K15402+K15404+K15404+K15404+K17991+K20495+K20495+K20769+K20769+K21995	14	evm.TU.scaffold_18.515;novel.4604;novel.4605;evm.TU.scaffold_149.83;evm.TU.scaffold_3.67;evm.TU.scaffold_55.245;evm.TU.scaffold_122.12;evm.TU.scaffold_118.342;evm.TU.scaffold_118.343;evm.TU.scaffold_96.726;novel.1490;evm.TU.scaffold_167.117;evm.TU.scaffold_727.3;evm.TU.scaffold_85.53	8	evm.TU.scaffold_752.12;evm.TU.scaffold_17.164;evm.TU.scaffold_176.336;evm.TU.scaffold_97.124;evm.TU.scaffold_157.137;evm.TU.scaffold_171.40;evm.TU.scaffold_86.316;evm.TU.scaffold_86.317
Cyanoamino acid metabolism	ko00460	32 out of 1257 2.54574383452665%	124 out of 9464 1.31022823330516%	0.000125495	0.0168163	32	evm.TU.scaffold_174.239;evm.TU.scaffold_182.2;evm.TU.scaffold_117.193;evm.TU.scaffold_70.415;evm.TU.scaffold_122.204;evm.TU.scaffold_797.28;evm.TU.scaffold_70.417;evm.TU.scaffold_70.419;evm.TU.scaffold_966.172;evm.TU.scaffold_966.171;evm.TU.scaffold_22.228;evm.TU.scaffold_1016.117;evm.TU.scaffold_36.20;evm.TU.scaffold_122.333;evm.TU.scaffold_865.513;evm.TU.scaffold_122.334;evm.TU.scaffold_122.335…	K00600+K00600+K01188+K01188+K01188+K01188+K01188+K01188+K01188+K01188+K05349+K05350+K05350+K05350+K05350+K05350+K05350+K05350+K05350+K05350+K08248+K08248+K08248+K08248+K13035+K13035+K13051+K13051+K13051+K20802+K22706+K22706	11	evm.TU.scaffold_70.415;evm.TU.scaffold_22.228;evm.TU.scaffold_1016.117;evm.TU.scaffold_122.333;evm.TU.scaffold_865.513;novel.2401;evm.TU.scaffold_90.175;evm.TU.scaffold_90.174;novel.3540;evm.TU.scaffold_55.276;novel.768	21	evm.TU.scaffold_174.239;evm.TU.scaffold_182.2;evm.TU.scaffold_117.193;evm.TU.scaffold_122.204;evm.TU.scaffold_797.28;evm.TU.scaffold_70.417;evm.TU.scaffold_70.419;evm.TU.scaffold_966.172;evm.TU.scaffold_966.171;evm.TU.scaffold_36.20;evm.TU.scaffold_122.334;evm.TU.scaffold_122.335;evm.TU.scaffold_122.336;evm.TU.scaffold_122.330;novel.5575;evm.TU.scaffold_131.49;evm.TU.scaffold_131.47_evm.TU.scaffo…
Cysteine and methionine metabolism	ko00270	18 out of 1257 1.43198090692124%	155 out of 9464 1.63778529163145%	0.765331	1	18	evm.TU.scaffold_463.70;evm.TU.scaffold_97.71;evm.TU.scaffold_96.748;evm.TU.scaffold_153.107;evm.TU.scaffold_92.230;evm.TU.scaffold_92.231;evm.TU.scaffold_90.295;evm.TU.scaffold_156.278;evm.TU.scaffold_122.689;novel.5597;evm.TU.scaffold_32.131;evm.TU.scaffold_638.1;novel.2149;evm.TU.scaffold_117.400;evm.TU.scaffold_391.1;evm.TU.scaffold_39.20;evm.TU.scaffold_22.6;evm.TU.scaffold_47.13	K00025+K00058+K00058+K00558+K00558+K00558+K00641+K00789+K00815+K00815+K00826+K00899+K01738+K05933+K05933+K05933+K08967+K22846	10	evm.TU.scaffold_463.70;evm.TU.scaffold_97.71;evm.TU.scaffold_96.748;evm.TU.scaffold_153.107;evm.TU.scaffold_92.230;evm.TU.scaffold_92.231;evm.TU.scaffold_32.131;novel.2149;evm.TU.scaffold_39.20;evm.TU.scaffold_47.13	8	evm.TU.scaffold_90.295;evm.TU.scaffold_156.278;evm.TU.scaffold_122.689;novel.5597;evm.TU.scaffold_638.1;evm.TU.scaffold_117.400;evm.TU.scaffold_391.1;evm.TU.scaffold_22.6
Diterpenoid biosynthesis	ko00904	8 out of 1257 0.636435958631663%	50 out of 9464 0.528317836010144%	0.343572	1	8	evm.TU.scaffold_596.52;evm.TU.scaffold_596.56;novel.2657;evm.TU.scaffold_130.313;evm.TU.scaffold_117.593;evm.TU.scaffold_118.72;evm.TU.scaffold_131.53;evm.TU.scaffold_122.721_evm.TU.scaffold_122.722	K04121+K04121+K04122+K04123+K04123+K05282+K13070+K17982	3	evm.TU.scaffold_596.56;evm.TU.scaffold_130.313;evm.TU.scaffold_122.721_evm.TU.scaffold_122.722	5	evm.TU.scaffold_596.52;novel.2657;evm.TU.scaffold_117.593;evm.TU.scaffold_118.72;evm.TU.scaffold_131.53
DNA replication	ko03030	4 out of 1257 0.318217979315831%	70 out of 9464 0.739644970414201%	0.987898	1	4	evm.TU.scaffold_112.27;evm.TU.scaffold_1067.63;evm.TU.scaffold_120.391;evm.TU.scaffold_330.27	K04802+K07466+K10739+K10756	4	evm.TU.scaffold_112.27;evm.TU.scaffold_1067.63;evm.TU.scaffold_120.391;evm.TU.scaffold_330.27	0	--
Endocytosis	ko04144	35 out of 1257 2.78440731901352%	303 out of 9464 3.20160608622147%	0.838514	1	35	evm.TU.scaffold_139.67;evm.TU.scaffold_128.134;evm.TU.scaffold_92.405;evm.TU.scaffold_177.10;evm.TU.scaffold_175.30;novel.3981;evm.TU.scaffold_162.288;evm.TU.scaffold_1144.111;evm.TU.scaffold_179.94;evm.TU.scaffold_865.335;evm.TU.scaffold_12.351;evm.TU.scaffold_86.188;novel.2031;evm.TU.scaffold_85.93;evm.TU.scaffold_109.132;evm.TU.scaffold_250.122;evm.TU.scaffold_12.414;evm.TU.scaffold_26.151;evm…	K00889+K00889+K00889+K00889+K01115+K01528+K03283+K03283+K03283+K03283+K03283+K03283+K03283+K07889+K07897+K07897+K07904+K07904+K10396+K12184+K12190+K12191+K12197+K12471+K12471+K12472+K12483+K12486+K12486+K12486+K18443+K18584+K19366+K19476+K19476	14	novel.3981;evm.TU.scaffold_162.288;evm.TU.scaffold_1144.111;evm.TU.scaffold_86.188;evm.TU.scaffold_109.132;evm.TU.scaffold_250.122;evm.TU.scaffold_174.139;evm.TU.scaffold_156.231;novel.5578;evm.TU.scaffold_70.50;evm.TU.scaffold_85.118;evm.TU.scaffold_7.20;evm.TU.scaffold_865.432;evm.TU.scaffold_78.24	21	evm.TU.scaffold_139.67;evm.TU.scaffold_128.134;evm.TU.scaffold_92.405;evm.TU.scaffold_177.10;evm.TU.scaffold_175.30;evm.TU.scaffold_179.94;evm.TU.scaffold_865.335;evm.TU.scaffold_12.351;novel.2031;evm.TU.scaffold_85.93;evm.TU.scaffold_12.414;evm.TU.scaffold_26.151;evm.TU.scaffold_96.47;evm.TU.scaffold_1109.3;evm.TU.scaffold_101.337;evm.TU.scaffold_101.367;evm.TU.scaffold_765.1;evm.TU.scaffold_97.…
Ether lipid metabolism	ko00565	7 out of 1257 0.556881463802705%	49 out of 9464 0.517751479289941%	0.48057	1	7	evm.TU.scaffold_10.90;evm.TU.scaffold_178.118;evm.TU.scaffold_90.228;evm.TU.scaffold_153.141;evm.TU.scaffold_175.30;evm.TU.scaffold_86.221;evm.TU.scaffold_47.222	K00993+K01114+K01114+K01114+K01115+K13519+K14674	3	evm.TU.scaffold_90.228;evm.TU.scaffold_86.221;evm.TU.scaffold_47.222	4	evm.TU.scaffold_10.90;evm.TU.scaffold_178.118;evm.TU.scaffold_153.141;evm.TU.scaffold_175.30
Fatty acid biosynthesis	ko00061	10 out of 1257 0.795544948289578%	73 out of 9464 0.77134404057481%	0.510163	1	10	evm.TU.scaffold_21.65;evm.TU.scaffold_21.61;evm.TU.scaffold_162.268;evm.TU.scaffold_10.160;evm.TU.scaffold_118.135;evm.TU.scaffold_118.134;evm.TU.scaffold_118.137;evm.TU.scaffold_118.136;evm.TU.scaffold_178.136;evm.TU.scaffold_10.60_evm.TU.scaffold_10.61	K00059+K00059+K00059+K01897+K03921+K03921+K03921+K03921+K10781+K10781	2	evm.TU.scaffold_10.160;evm.TU.scaffold_10.60_evm.TU.scaffold_10.61	8	evm.TU.scaffold_21.65;evm.TU.scaffold_21.61;evm.TU.scaffold_162.268;evm.TU.scaffold_118.135;evm.TU.scaffold_118.134;evm.TU.scaffold_118.137;evm.TU.scaffold_118.136;evm.TU.scaffold_178.136
Fatty acid degradation	ko00071	12 out of 1257 0.954653937947494%	70 out of 9464 0.739644970414201%	0.212987	1	12	evm.TU.scaffold_12.274;evm.TU.scaffold_22.284;evm.TU.scaffold_111.54;evm.TU.scaffold_742.7;evm.TU.scaffold_117.277;evm.TU.scaffold_10.160;evm.TU.scaffold_70.25;evm.TU.scaffold_966.161;novel.5184;evm.TU.scaffold_176.336;evm.TU.scaffold_167.117;evm.TU.scaffold_727.3	K00121+K00121+K00121+K00128+K01692+K01897+K10527+K10527+K10527+K15401+K20495+K20495	8	evm.TU.scaffold_12.274;evm.TU.scaffold_22.284;evm.TU.scaffold_111.54;evm.TU.scaffold_10.160;evm.TU.scaffold_966.161;novel.5184;evm.TU.scaffold_167.117;evm.TU.scaffold_727.3	4	evm.TU.scaffold_742.7;evm.TU.scaffold_117.277;evm.TU.scaffold_70.25;evm.TU.scaffold_176.336
Fatty acid elongation	ko00062	15 out of 1257 1.19331742243437%	53 out of 9464 0.560016906170752%	0.00293348	0.393087	15	evm.TU.scaffold_153.5;evm.TU.scaffold_122.40;evm.TU.scaffold_101.131;novel.4672;novel.5766;novel.169;novel.3276;evm.TU.scaffold_26.599;evm.TU.scaffold_70.110;evm.TU.scaffold_742.132;evm.TU.scaffold_147.137;evm.TU.scaffold_9.54;evm.TU.scaffold_109.157;evm.TU.scaffold_109.103;novel.2961	K10251+K10251+K10251+K10251+K10251+K10251+K10251+K10703+K15397+K15397+K15397+K15397+K15397+K15397+K15397	10	evm.TU.scaffold_153.5;evm.TU.scaffold_122.40;novel.4672;novel.5766;novel.169;novel.3276;evm.TU.scaffold_70.110;evm.TU.scaffold_109.157;evm.TU.scaffold_109.103;novel.2961	5	evm.TU.scaffold_101.131;evm.TU.scaffold_26.599;evm.TU.scaffold_742.132;evm.TU.scaffold_147.137;evm.TU.scaffold_9.54
Fatty acid metabolism	ko01212	22 out of 1257 1.75019888623707%	115 out of 9464 1.21513102282333%	0.0476253	1	22	evm.TU.scaffold_21.65;evm.TU.scaffold_21.61;evm.TU.scaffold_162.268;evm.TU.scaffold_117.277;evm.TU.scaffold_10.160;evm.TU.scaffold_118.135;evm.TU.scaffold_118.134;evm.TU.scaffold_118.137;evm.TU.scaffold_118.136;evm.TU.scaffold_153.5;evm.TU.scaffold_122.40;evm.TU.scaffold_101.131;novel.4672;novel.5766;novel.169;novel.3276;evm.TU.scaffold_70.25;evm.TU.scaffold_966.161;novel.5184;evm.TU.scaffold_26.…	K00059+K00059+K00059+K01692+K01897+K03921+K03921+K03921+K03921+K10251+K10251+K10251+K10251+K10251+K10251+K10251+K10527+K10527+K10527+K10703+K10781+K10781	10	evm.TU.scaffold_10.160;evm.TU.scaffold_153.5;evm.TU.scaffold_122.40;novel.4672;novel.5766;novel.169;novel.3276;evm.TU.scaffold_966.161;novel.5184;evm.TU.scaffold_10.60_evm.TU.scaffold_10.61	12	evm.TU.scaffold_21.65;evm.TU.scaffold_21.61;evm.TU.scaffold_162.268;evm.TU.scaffold_117.277;evm.TU.scaffold_118.135;evm.TU.scaffold_118.134;evm.TU.scaffold_118.137;evm.TU.scaffold_118.136;evm.TU.scaffold_101.131;evm.TU.scaffold_70.25;evm.TU.scaffold_26.599;evm.TU.scaffold_178.136
Flavone and flavonol biosynthesis	ko00944	3 out of 1257 0.238663484486873%	23 out of 9464 0.243026204564666%	0.605842	1	3	evm.TU.scaffold_164.132;evm.TU.scaffold_118.373;novel.2986	K05280+K13264+K22772	1	evm.TU.scaffold_118.373	2	evm.TU.scaffold_164.132;novel.2986
Flavonoid biosynthesis	ko00941	26 out of 1257 2.0684168655529%	108 out of 9464 1.14116652578191%	0.00158833	0.212836	26	evm.TU.scaffold_120.322;evm.TU.scaffold_18.173;evm.TU.scaffold_70.202;evm.TU.scaffold_18.121;evm.TU.scaffold_86.241;novel.5244;novel.2839;evm.TU.scaffold_177.93;evm.TU.scaffold_96.420;evm.TU.scaffold_463.270;evm.TU.scaffold_97.154;evm.TU.scaffold_164.132;evm.TU.scaffold_96.705;evm.TU.scaffold_96.706;evm.TU.scaffold_1185.2;evm.TU.scaffold_855.134;evm.TU.scaffold_149.155;evm.TU.scaffold_1067.38;evm…	K00487+K00588+K00588+K00660+K00660+K00660+K00660+K01859+K05278+K05278+K05278+K05280+K13065+K13065+K13065+K13065+K13065+K13065+K13065+K13065+K13065+K13065+K13082+K13082+K22845+K22845	11	evm.TU.scaffold_70.202;evm.TU.scaffold_18.121;evm.TU.scaffold_86.241;novel.5244;evm.TU.scaffold_177.93;evm.TU.scaffold_96.706;evm.TU.scaffold_1185.2;evm.TU.scaffold_855.134;evm.TU.scaffold_1067.38;evm.TU.scaffold_141.189_evm.TU.scaffold_141.190;novel.1426	15	evm.TU.scaffold_120.322;evm.TU.scaffold_18.173;novel.2839;evm.TU.scaffold_96.420;evm.TU.scaffold_463.270;evm.TU.scaffold_97.154;evm.TU.scaffold_164.132;evm.TU.scaffold_96.705;evm.TU.scaffold_149.155;evm.TU.scaffold_153.143;novel.5210;evm.TU.scaffold_130.307;evm.TU.scaffold_505.2;evm.TU.scaffold_21.271;evm.TU.scaffold_250.150
Folate biosynthesis	ko00790	2 out of 1257 0.159108989657916%	41 out of 9464 0.433220625528318%	0.979075	1	2	evm.TU.scaffold_86.229;evm.TU.scaffold_162.92	K15631+K18482	1	evm.TU.scaffold_162.92	1	evm.TU.scaffold_86.229
Fructose and mannose metabolism	ko00051	22 out of 1257 1.75019888623707%	135 out of 9464 1.42645815722739%	0.179382	1	22	evm.TU.scaffold_865.313;evm.TU.scaffold_8.108;evm.TU.scaffold_97.9;evm.TU.scaffold_865.570;evm.TU.scaffold_12.66;evm.TU.scaffold_96.501;evm.TU.scaffold_12.229;evm.TU.scaffold_147.29;evm.TU.scaffold_137.43;evm.TU.scaffold_140.6;evm.TU.scaffold_147.36;evm.TU.scaffold_120.16;evm.TU.scaffold_15.35;evm.TU.scaffold_152.40;novel.5157;novel.5731;novel.648;evm.TU.scaffold_26.481;evm.TU.scaffold_775.18;evm…	K00844+K00844+K00847+K00847+K00847+K00850+K00850+K00895+K00895+K00895+K00895+K00895+K00895+K00895+K00895+K00895+K00895+K01623+K01623+K01803+K19355+K19355	8	evm.TU.scaffold_96.501;evm.TU.scaffold_12.229;evm.TU.scaffold_140.6;evm.TU.scaffold_147.36;evm.TU.scaffold_152.40;novel.5157;novel.648;evm.TU.scaffold_954.22	14	evm.TU.scaffold_865.313;evm.TU.scaffold_8.108;evm.TU.scaffold_97.9;evm.TU.scaffold_865.570;evm.TU.scaffold_12.66;evm.TU.scaffold_147.29;evm.TU.scaffold_137.43;evm.TU.scaffold_120.16;evm.TU.scaffold_15.35;novel.5731;evm.TU.scaffold_26.481;evm.TU.scaffold_775.18;evm.TU.scaffold_156.254;evm.TU.scaffold_117.594
Galactose metabolism	ko00052	68 out of 1257 5.40970564836913%	239 out of 9464 2.52535925612849%	2.98797e-10	4.00388e-08	68	evm.TU.scaffold_865.313;evm.TU.scaffold_8.108;evm.TU.scaffold_96.501;evm.TU.scaffold_12.229;evm.TU.scaffold_131.20;evm.TU.scaffold_669.1;evm.TU.scaffold_97.161;evm.TU.scaffold_111.3;evm.TU.scaffold_752.16;evm.TU.scaffold_155.138;evm.TU.scaffold_403.30;evm.TU.scaffold_155.143;evm.TU.scaffold_118.296;evm.TU.scaffold_150.32;evm.TU.scaffold_107.102;evm.TU.scaffold_107.108;evm.TU.scaffold_10.55;evm.TU…	K00844+K00844+K00850+K00850+K01193+K01193+K01193+K01193+K01193+K01193+K01193+K01193+K01193+K01193+K01193+K01193+K01193+K01193+K01193+K01193+K01193+K01193+K01193+K01193+K01193+K01193+K01193+K01193+K01193+K01193+K01193+K01193+K01193+K01193+K01193+K01785+K01785+K01785+K06611+K06617+K06617+K06617+K06617+K07407+K07407+K12309+K12309+K12309+K12309+K12309+K12309+K12309+K12309+K12309+K12447+K12447+K12447+…	25	evm.TU.scaffold_96.501;evm.TU.scaffold_12.229;evm.TU.scaffold_669.1;evm.TU.scaffold_97.161;evm.TU.scaffold_155.138;evm.TU.scaffold_150.32;evm.TU.scaffold_107.102;evm.TU.scaffold_107.108;evm.TU.scaffold_10.54;evm.TU.scaffold_177.211;evm.TU.scaffold_141.194;novel.4673;novel.4811;novel.4812;novel.4814;novel.6733;evm.TU.scaffold_85.189;evm.TU.scaffold_32.113;evm.TU.scaffold_26.77;novel.1163;novel.673…	43	evm.TU.scaffold_865.313;evm.TU.scaffold_8.108;evm.TU.scaffold_131.20;evm.TU.scaffold_111.3;evm.TU.scaffold_752.16;evm.TU.scaffold_403.30;evm.TU.scaffold_155.143;evm.TU.scaffold_118.296;evm.TU.scaffold_10.55;evm.TU.scaffold_52.140;evm.TU.scaffold_403.26;evm.TU.scaffold_85.10;evm.TU.scaffold_117.55;evm.TU.scaffold_152.49;novel.4817;novel.4833;novel.4834;novel.4835;novel.821;evm.TU.scaffold_10.19;ev…
Glucosinolate biosynthesis	ko00966	1 out of 1257 0.0795544948289578%	16 out of 9464 0.169061707523246%	0.897927	1	1	evm.TU.scaffold_32.131	K00826	1	evm.TU.scaffold_32.131	0	--
Glutathione metabolism	ko00480	13 out of 1257 1.03420843277645%	137 out of 9464 1.44759087066779%	0.931218	1	13	evm.TU.scaffold_47.29;evm.TU.scaffold_202.18;evm.TU.scaffold_26.420;evm.TU.scaffold_47.137;novel.6900;novel.6922;novel.2882;evm.TU.scaffold_174.15;evm.TU.scaffold_108.121;evm.TU.scaffold_37.136;evm.TU.scaffold_290.64;evm.TU.scaffold_77.10;evm.TU.scaffold_1141.1	K00799+K00799+K00799+K00799+K00799+K00799+K00799+K01255+K01255+K01255+K10808+K11188+K21888	8	evm.TU.scaffold_47.29;evm.TU.scaffold_47.137;novel.6900;novel.2882;evm.TU.scaffold_174.15;evm.TU.scaffold_108.121;evm.TU.scaffold_37.136;evm.TU.scaffold_290.64	5	evm.TU.scaffold_202.18;evm.TU.scaffold_26.420;novel.6922;evm.TU.scaffold_77.10;evm.TU.scaffold_1141.1
Glycerolipid metabolism	ko00561	24 out of 1257 1.90930787589499%	163 out of 9464 1.72231614539307%	0.325271	1	24	evm.TU.scaffold_176.243;evm.TU.scaffold_742.7;evm.TU.scaffold_24.289;evm.TU.scaffold_153.562;evm.TU.scaffold_157.9;evm.TU.scaffold_162.43;evm.TU.scaffold_167.99;evm.TU.scaffold_421.181;evm.TU.scaffold_647.2;evm.TU.scaffold_64.67;evm.TU.scaffold_96.742;evm.TU.scaffold_59.52;evm.TU.scaffold_26.585;evm.TU.scaffold_92.206;evm.TU.scaffold_120.7;evm.TU.scaffold_40.1;evm.TU.scaffold_32.113;evm.TU.scaffo…	K00002+K00128+K00679+K00679+K00679+K00679+K00679+K00679+K00901+K00901+K00901+K01054+K01054+K01054+K03715+K03715+K07407+K07407+K13506+K13508+K13508+K13509+K13519+K14674	12	evm.TU.scaffold_24.289;evm.TU.scaffold_157.9;evm.TU.scaffold_162.43;evm.TU.scaffold_647.2;evm.TU.scaffold_64.67;evm.TU.scaffold_59.52;evm.TU.scaffold_40.1;evm.TU.scaffold_32.113;evm.TU.scaffold_21.375;evm.TU.scaffold_40.181;evm.TU.scaffold_86.221;evm.TU.scaffold_47.222	12	evm.TU.scaffold_176.243;evm.TU.scaffold_742.7;evm.TU.scaffold_153.562;evm.TU.scaffold_167.99;evm.TU.scaffold_421.181;evm.TU.scaffold_96.742;evm.TU.scaffold_26.585;evm.TU.scaffold_92.206;evm.TU.scaffold_120.7;evm.TU.scaffold_23.52;evm.TU.scaffold_90.165;evm.TU.scaffold_169.48
Glycerophospholipid metabolism	ko00564	23 out of 1257 1.82975338106603%	182 out of 9464 1.92307692307692%	0.635359	1	23	evm.TU.scaffold_647.2;evm.TU.scaffold_64.67;evm.TU.scaffold_96.742;evm.TU.scaffold_10.90;evm.TU.scaffold_178.118;evm.TU.scaffold_90.228;evm.TU.scaffold_153.141;evm.TU.scaffold_175.30;evm.TU.scaffold_752.10;evm.TU.scaffold_118.70;evm.TU.scaffold_12.410;evm.TU.scaffold_164.59;evm.TU.scaffold_149.55;evm.TU.scaffold_90.165;evm.TU.scaffold_21.375;evm.TU.scaffold_169.48;evm.TU.scaffold_40.181;evm.TU.sc…	K00901+K00901+K00901+K00993+K01114+K01114+K01114+K01115+K01126+K01126+K01613+K08730+K08730+K13506+K13508+K13508+K13509+K13519+K14674+K16818+K16818+K18696+K18696	12	evm.TU.scaffold_647.2;evm.TU.scaffold_64.67;evm.TU.scaffold_90.228;evm.TU.scaffold_118.70;evm.TU.scaffold_12.410;evm.TU.scaffold_21.375;evm.TU.scaffold_40.181;evm.TU.scaffold_86.221;evm.TU.scaffold_47.222;evm.TU.scaffold_855.60;evm.TU.scaffold_90.410;evm.TU.scaffold_130.53	11	evm.TU.scaffold_96.742;evm.TU.scaffold_10.90;evm.TU.scaffold_178.118;evm.TU.scaffold_153.141;evm.TU.scaffold_175.30;evm.TU.scaffold_752.10;evm.TU.scaffold_164.59;evm.TU.scaffold_149.55;evm.TU.scaffold_90.165;evm.TU.scaffold_169.48;evm.TU.scaffold_90.304
Glycine, serine and threonine metabolism	ko00260	10 out of 1257 0.795544948289578%	99 out of 9464 1.04606931530008%	0.863403	1	10	evm.TU.scaffold_97.71;evm.TU.scaffold_96.748;evm.TU.scaffold_162.348;evm.TU.scaffold_463.90;evm.TU.scaffold_12.457;evm.TU.scaffold_463.89;evm.TU.scaffold_174.239;evm.TU.scaffold_182.2;novel.4619;evm.TU.scaffold_26.552	K00058+K00058+K00108+K00276+K00276+K00276+K00600+K00600+K00605+K15893	4	evm.TU.scaffold_97.71;evm.TU.scaffold_96.748;evm.TU.scaffold_162.348;evm.TU.scaffold_26.552	6	evm.TU.scaffold_463.90;evm.TU.scaffold_12.457;evm.TU.scaffold_463.89;evm.TU.scaffold_174.239;evm.TU.scaffold_182.2;novel.4619
Glycolysis / Gluconeogenesis	ko00010	30 out of 1257 2.38663484486873%	229 out of 9464 2.41969568892646%	0.562771	1	30	evm.TU.scaffold_176.243;evm.TU.scaffold_12.274;evm.TU.scaffold_22.284;evm.TU.scaffold_111.54;evm.TU.scaffold_742.7;evm.TU.scaffold_865.313;evm.TU.scaffold_8.108;evm.TU.scaffold_96.501;evm.TU.scaffold_12.229;evm.TU.scaffold_12.9;evm.TU.scaffold_18.341;evm.TU.scaffold_147.29;evm.TU.scaffold_137.43;evm.TU.scaffold_140.6;evm.TU.scaffold_147.36;evm.TU.scaffold_120.16;evm.TU.scaffold_15.35;evm.TU.scaff…	K00002+K00121+K00121+K00121+K00128+K00844+K00844+K00850+K00850+K00873+K00873+K00895+K00895+K00895+K00895+K00895+K00895+K00895+K00895+K00895+K00895+K01006+K01623+K01623+K01785+K01785+K01785+K01792+K01803+K01913	12	evm.TU.scaffold_12.274;evm.TU.scaffold_22.284;evm.TU.scaffold_111.54;evm.TU.scaffold_96.501;evm.TU.scaffold_12.229;evm.TU.scaffold_12.9;evm.TU.scaffold_18.341;evm.TU.scaffold_140.6;evm.TU.scaffold_147.36;evm.TU.scaffold_152.40;novel.5157;novel.648	18	evm.TU.scaffold_176.243;evm.TU.scaffold_742.7;evm.TU.scaffold_865.313;evm.TU.scaffold_8.108;evm.TU.scaffold_147.29;evm.TU.scaffold_137.43;evm.TU.scaffold_120.16;evm.TU.scaffold_15.35;novel.5731;evm.TU.scaffold_21.122;evm.TU.scaffold_26.481;evm.TU.scaffold_775.18;evm.TU.scaffold_10.19;evm.TU.scaffold_171.9;evm.TU.scaffold_96.606;novel.3166;evm.TU.scaffold_156.254;evm.TU.scaffold_117.308
Glycosaminoglycan degradation	ko00531	11 out of 1257 0.875099443118536%	66 out of 9464 0.69737954353339%	0.255416	1	11	evm.TU.scaffold_162.525;evm.TU.scaffold_141.170;evm.TU.scaffold_801.43;evm.TU.scaffold_865.264;evm.TU.scaffold_118.23;evm.TU.scaffold_202.10;evm.TU.scaffold_55.156;evm.TU.scaffold_26.77;novel.1161;novel.1163;evm.TU.scaffold_122.223	K07964+K12309+K12309+K12309+K12309+K12309+K12309+K12309+K12309+K12309+K12373	3	evm.TU.scaffold_26.77;novel.1163;evm.TU.scaffold_122.223	8	evm.TU.scaffold_162.525;evm.TU.scaffold_141.170;evm.TU.scaffold_801.43;evm.TU.scaffold_865.264;evm.TU.scaffold_118.23;evm.TU.scaffold_202.10;evm.TU.scaffold_55.156;novel.1161
Glycosphingolipid biosynthesis - ganglio series	ko00604	10 out of 1257 0.795544948289578%	52 out of 9464 0.549450549450549%	0.144395	1	10	evm.TU.scaffold_141.170;evm.TU.scaffold_801.43;evm.TU.scaffold_865.264;evm.TU.scaffold_118.23;evm.TU.scaffold_202.10;evm.TU.scaffold_55.156;evm.TU.scaffold_26.77;novel.1161;novel.1163;evm.TU.scaffold_122.223	K12309+K12309+K12309+K12309+K12309+K12309+K12309+K12309+K12309+K12373	3	evm.TU.scaffold_26.77;novel.1163;evm.TU.scaffold_122.223	7	evm.TU.scaffold_141.170;evm.TU.scaffold_801.43;evm.TU.scaffold_865.264;evm.TU.scaffold_118.23;evm.TU.scaffold_202.10;evm.TU.scaffold_55.156;novel.1161
Glycosphingolipid biosynthesis - globo and isoglobo series	ko00603	5 out of 1257 0.397772474144789%	17 out of 9464 0.179628064243449%	0.0644297	1	5	evm.TU.scaffold_176.350;evm.TU.scaffold_52.108;evm.TU.scaffold_32.113;evm.TU.scaffold_23.52;evm.TU.scaffold_122.223	K01988+K01988+K07407+K07407+K12373	4	evm.TU.scaffold_176.350;evm.TU.scaffold_52.108;evm.TU.scaffold_32.113;evm.TU.scaffold_122.223	1	evm.TU.scaffold_23.52
Glycosphingolipid biosynthesis - lacto and neolacto series	ko00601	2 out of 1257 0.159108989657916%	4 out of 9464 0.0422654268808115%	0.0879966	1	2	evm.TU.scaffold_176.350;evm.TU.scaffold_52.108	K01988+K01988	2	evm.TU.scaffold_176.350;evm.TU.scaffold_52.108	0	--
Glycosylphosphatidylinositol (GPI)-anchor biosynthesis	ko00563	7 out of 1257 0.556881463802705%	46 out of 9464 0.486052409129332%	0.412331	1	7	evm.TU.scaffold_26.518;evm.TU.scaffold_74.48;evm.TU.scaffold_109.124;evm.TU.scaffold_70.270;evm.TU.scaffold_92.461;novel.5850;novel.4958	K03860+K03860+K03860+K03860+K03860+K03860+K09658	5	evm.TU.scaffold_74.48;evm.TU.scaffold_109.124;evm.TU.scaffold_92.461;novel.5850;novel.4958	2	evm.TU.scaffold_26.518;evm.TU.scaffold_70.270
Glyoxylate and dicarboxylate metabolism	ko00630	12 out of 1257 0.954653937947494%	120 out of 9464 1.26796280642434%	0.888733	1	12	evm.TU.scaffold_463.70;novel.5934;novel.1747;evm.TU.scaffold_174.239;evm.TU.scaffold_182.2;novel.4619;evm.TU.scaffold_52.270;evm.TU.scaffold_117.308;evm.TU.scaffold_92.181;evm.TU.scaffold_26.552;novel.5358;novel.2517	K00025+K00284+K00284+K00600+K00600+K00605+K01602+K01913+K01915+K15893+K22133+K22133	5	evm.TU.scaffold_463.70;evm.TU.scaffold_52.270;evm.TU.scaffold_26.552;novel.5358;novel.2517	7	novel.5934;novel.1747;evm.TU.scaffold_174.239;evm.TU.scaffold_182.2;novel.4619;evm.TU.scaffold_117.308;evm.TU.scaffold_92.181
Histidine metabolism	ko00340	5 out of 1257 0.397772474144789%	33 out of 9464 0.348689771766695%	0.450775	1	5	evm.TU.scaffold_742.7;evm.TU.scaffold_55.161;novel.907;evm.TU.scaffold_160.34;evm.TU.scaffold_160.31	K00128+K14152+K14152+K18649+K18649	3	evm.TU.scaffold_55.161;novel.907;evm.TU.scaffold_160.34	2	evm.TU.scaffold_742.7;evm.TU.scaffold_160.31
Homologous recombination	ko03440	18 out of 1257 1.43198090692124%	135 out of 9464 1.42645815722739%	0.531712	1	18	novel.425;evm.TU.scaffold_92.317;novel.5321;evm.TU.scaffold_1067.63;evm.TU.scaffold_157.310;evm.TU.scaffold_101.12;evm.TU.scaffold_77.98;evm.TU.scaffold_152.47;evm.TU.scaffold_120.391;evm.TU.scaffold_865.231;evm.TU.scaffold_26.102;novel.5745;evm.TU.scaffold_59.69;evm.TU.scaffold_26.38;evm.TU.scaffold_118.424;evm.TU.scaffold_156.284;evm.TU.scaffold_865.567;evm.TU.scaffold_12.363	K03165+K04482+K04728+K07466+K08775+K10683+K10728+K10728+K10739+K10875+K10875+K10875+K12173+K12173+K12173+K12173+K12173+K12173	14	novel.425;evm.TU.scaffold_92.317;novel.5321;evm.TU.scaffold_1067.63;evm.TU.scaffold_157.310;evm.TU.scaffold_101.12;evm.TU.scaffold_77.98;evm.TU.scaffold_152.47;evm.TU.scaffold_120.391;evm.TU.scaffold_865.231;evm.TU.scaffold_26.102;novel.5745;evm.TU.scaffold_59.69;evm.TU.scaffold_12.363	4	evm.TU.scaffold_26.38;evm.TU.scaffold_118.424;evm.TU.scaffold_156.284;evm.TU.scaffold_865.567
Indole alkaloid biosynthesis	ko00901	8 out of 1257 0.636435958631663%	34 out of 9464 0.359256128486898%	0.0727567	1	8	evm.TU.scaffold_96.83;evm.TU.scaffold_96.77;evm.TU.scaffold_122.161;evm.TU.scaffold_122.163;novel.6347;novel.1225;novel.1228;evm.TU.scaffold_22.181	K01593+K01593+K01593+K01593+K01593+K01593+K01593+K01757	5	evm.TU.scaffold_96.83;evm.TU.scaffold_96.77;evm.TU.scaffold_122.161;novel.1225;evm.TU.scaffold_22.181	3	evm.TU.scaffold_122.163;novel.6347;novel.1228
Inositol phosphate metabolism	ko00562	24 out of 1257 1.90930787589499%	153 out of 9464 1.61665257819104%	0.219023	1	24	evm.TU.scaffold_58.28;novel.2434;novel.6163;novel.4128;evm.TU.scaffold_164.1;evm.TU.scaffold_33.133;evm.TU.scaffold_139.67;evm.TU.scaffold_128.134;evm.TU.scaffold_92.405;evm.TU.scaffold_177.10;novel.151;novel.6091;evm.TU.scaffold_96.123;evm.TU.scaffold_178.118;evm.TU.scaffold_90.228;evm.TU.scaffold_153.141;evm.TU.scaffold_156.254;evm.TU.scaffold_147.73;evm.TU.scaffold_817.1;evm.TU.scaffold_160.34…	K00140+K00140+K00140+K00140+K00469+K00469+K00889+K00889+K00889+K00889+K00921+K00921+K01099+K01114+K01114+K01114+K01803+K10572+K18081+K18649+K18649+K20278+K20279+K24221	7	evm.TU.scaffold_58.28;novel.4128;evm.TU.scaffold_90.228;evm.TU.scaffold_147.73;evm.TU.scaffold_817.1;evm.TU.scaffold_160.34;evm.TU.scaffold_243.5	17	novel.2434;novel.6163;evm.TU.scaffold_164.1;evm.TU.scaffold_33.133;evm.TU.scaffold_139.67;evm.TU.scaffold_128.134;evm.TU.scaffold_92.405;evm.TU.scaffold_177.10;novel.151;novel.6091;evm.TU.scaffold_96.123;evm.TU.scaffold_178.118;evm.TU.scaffold_153.141;evm.TU.scaffold_156.254;evm.TU.scaffold_160.31;evm.TU.scaffold_12.356;evm.TU.scaffold_118.407
Isoflavonoid biosynthesis	ko00943	8 out of 1257 0.636435958631663%	34 out of 9464 0.359256128486898%	0.0727567	1	8	evm.TU.scaffold_97.202;evm.TU.scaffold_160.7;evm.TU.scaffold_12.195;evm.TU.scaffold_727.80;novel.3045;evm.TU.scaffold_18.226;evm.TU.scaffold_18.228;evm.TU.scaffold_118.373	K13258+K13258+K13258+K13258+K13258+K13260+K13260+K13264	3	evm.TU.scaffold_97.202;evm.TU.scaffold_160.7;evm.TU.scaffold_118.373	5	evm.TU.scaffold_12.195;evm.TU.scaffold_727.80;novel.3045;evm.TU.scaffold_18.226;evm.TU.scaffold_18.228
Isoquinoline alkaloid biosynthesis	ko00950	22 out of 1257 1.75019888623707%	109 out of 9464 1.15173288250211%	0.0279012	1	22	evm.TU.scaffold_463.90;evm.TU.scaffold_12.457;evm.TU.scaffold_463.89;evm.TU.scaffold_33.76;evm.TU.scaffold_865.506;evm.TU.scaffold_857.1_evm.TU.scaffold_857.2;evm.TU.scaffold_177.31;novel.5063;novel.5064;evm.TU.scaffold_122.689;novel.5597;evm.TU.scaffold_96.83;evm.TU.scaffold_96.77;evm.TU.scaffold_122.161;evm.TU.scaffold_122.163;novel.6347;novel.1225;novel.1228;evm.TU.scaffold_145.8;novel.2802;ev…	K00276+K00276+K00276+K00307+K00422+K00422+K00422+K00422+K00422+K00815+K00815+K01593+K01593+K01593+K01593+K01593+K01593+K01593+K13397+K13397+K15849+K21580	10	evm.TU.scaffold_33.76;evm.TU.scaffold_865.506;evm.TU.scaffold_857.1_evm.TU.scaffold_857.2;novel.5063;novel.5064;evm.TU.scaffold_96.83;evm.TU.scaffold_96.77;evm.TU.scaffold_122.161;novel.1225;evm.TU.scaffold_55.210	12	evm.TU.scaffold_463.90;evm.TU.scaffold_12.457;evm.TU.scaffold_463.89;evm.TU.scaffold_177.31;evm.TU.scaffold_122.689;novel.5597;evm.TU.scaffold_122.163;novel.6347;novel.1228;evm.TU.scaffold_145.8;novel.2802;novel.22
Limonene and pinene degradation	ko00903	2 out of 1257 0.159108989657916%	14 out of 9464 0.14792899408284%	0.572551	1	2	evm.TU.scaffold_742.7;evm.TU.scaffold_117.277	K00128+K01692	0	--	2	evm.TU.scaffold_742.7;evm.TU.scaffold_117.277
Linoleic acid metabolism	ko00591	6 out of 1257 0.477326968973747%	23 out of 9464 0.243026204564666%	0.0745893	1	6	evm.TU.scaffold_18.413_evm.TU.scaffold_18.408;evm.TU.scaffold_18.410;evm.TU.scaffold_101.215;evm.TU.scaffold_47.222;evm.TU.scaffold_18.488;evm.TU.scaffold_70.492	K00454+K00454+K00454+K14674+K15718+K15718	3	evm.TU.scaffold_18.413_evm.TU.scaffold_18.408;evm.TU.scaffold_47.222;evm.TU.scaffold_70.492	3	evm.TU.scaffold_18.410;evm.TU.scaffold_101.215;evm.TU.scaffold_18.488
Lipoic acid metabolism	ko00785	1 out of 1257 0.0795544948289578%	10 out of 9464 0.105663567202029%	0.759685	1	1	evm.TU.scaffold_980.1	K03644	0	--	1	evm.TU.scaffold_980.1
Lysine biosynthesis	ko00300	1 out of 1257 0.0795544948289578%	15 out of 9464 0.158495350803043%	0.882265	1	1	evm.TU.scaffold_120.488	K10206	1	evm.TU.scaffold_120.488	0	--
Lysine degradation	ko00310	4 out of 1257 0.318217979315831%	73 out of 9464 0.77134404057481%	0.991169	1	4	evm.TU.scaffold_742.7;evm.TU.scaffold_117.277;evm.TU.scaffold_1038.3;novel.6710	K00128+K01692+K11430+K18826	1	novel.6710	3	evm.TU.scaffold_742.7;evm.TU.scaffold_117.277;evm.TU.scaffold_1038.3
Mannose type O-glycan biosynthesis	ko00515	1 out of 1257 0.0795544948289578%	2 out of 9464 0.0211327134404057%	0.248009	1	1	evm.TU.scaffold_96.182	K00728	0	--	1	evm.TU.scaffold_96.182
MAPK signaling pathway - plant	ko04016	73 out of 1257 5.80747812251392%	470 out of 9464 4.96618765849535%	0.0820859	1	73	evm.TU.scaffold_153.494;evm.TU.scaffold_97.190;evm.TU.scaffold_167.101;evm.TU.scaffold_634.1;evm.TU.scaffold_97.191;evm.TU.scaffold_171.110;novel.1142;evm.TU.scaffold_157.176;evm.TU.scaffold_107.2;evm.TU.scaffold_922.1;evm.TU.scaffold_1153.10;novel.5858;novel.5861;evm.TU.scaffold_128.93;novel.2284;evm.TU.scaffold_108.51;evm.TU.scaffold_8.109;evm.TU.scaffold_157.323;evm.TU.scaffold_122.631;evm.TU.…	K00940+K02183+K02183+K02183+K02183+K02183+K02183+K13413+K13416+K13416+K13416+K13416+K13416+K13420+K13420+K13422+K13422+K13424+K13425+K13447+K13447+K13447+K13447+K13449+K13449+K13449+K13449+K14496+K14496+K14496+K14497+K14497+K14497+K14497+K14497+K14510+K14510+K14514+K16224+K16224+K16224+K17686+K20535+K20535+K20535+K20535+K20535+K20535+K20535+K20537+K20547+K20547+K20547+K20547+K20558+K20558+K20558+…	34	novel.1142;evm.TU.scaffold_157.176;evm.TU.scaffold_107.2;evm.TU.scaffold_1153.10;novel.2284;evm.TU.scaffold_108.51;evm.TU.scaffold_8.109;evm.TU.scaffold_157.323;novel.178;evm.TU.scaffold_33.149;evm.TU.scaffold_865.453;novel.2856;evm.TU.scaffold_93.29;evm.TU.scaffold_78.44;evm.TU.scaffold_907.26;evm.TU.scaffold_93.83;novel.5518;novel.6842;novel.3549;novel.3544;novel.2219;novel.2223;evm.TU.scaffold…	39	evm.TU.scaffold_153.494;evm.TU.scaffold_97.190;evm.TU.scaffold_167.101;evm.TU.scaffold_634.1;evm.TU.scaffold_97.191;evm.TU.scaffold_171.110;evm.TU.scaffold_922.1;novel.5858;novel.5861;evm.TU.scaffold_128.93;evm.TU.scaffold_122.631;evm.TU.scaffold_865.501_evm.TU.scaffold_865.502;novel.5943;novel.6022;novel.3251;evm.TU.scaffold_128.156;evm.TU.scaffold_381.8;evm.TU.scaffold_8.72;evm.TU.scaffold_8.74…
Metabolic pathways	ko01100	634 out of 1257 50.4375497215593%	4123 out of 9464 43.5650887573965%	8.56647e-08	1.14791e-05	634	evm.TU.scaffold_176.243;evm.TU.scaffold_249.4;evm.TU.scaffold_249.5;novel.315;novel.87;novel.137;evm.TU.scaffold_463.70;evm.TU.scaffold_122.593;evm.TU.scaffold_97.71;evm.TU.scaffold_96.748;evm.TU.scaffold_21.65;evm.TU.scaffold_21.61;evm.TU.scaffold_162.268;evm.TU.scaffold_96.599;evm.TU.scaffold_347.2;evm.TU.scaffold_457.48;evm.TU.scaffold_55.57;evm.TU.scaffold_174.151;evm.TU.scaffold_179.357;evm.…	K00002+K00020+K00020+K00020+K00020+K00020+K00025+K00053+K00058+K00058+K00059+K00059+K00059+K00078+K00078+K00078+K00083+K00103+K00103+K00106+K00108+K00121+K00121+K00121+K00128+K00140+K00140+K00140+K00140+K00164+K00164+K00166+K00166+K00264+K00276+K00276+K00276+K00307+K00318+K00366+K00411+K00422+K00422+K00422+K00422+K00422+K00423+K00423+K00423+K00423+K00430+K00430+K00430+K00430+K00430+K00430+K00430+…	261	evm.TU.scaffold_249.5;novel.87;evm.TU.scaffold_463.70;evm.TU.scaffold_122.593;evm.TU.scaffold_97.71;evm.TU.scaffold_96.748;evm.TU.scaffold_457.48;evm.TU.scaffold_162.348;evm.TU.scaffold_12.274;evm.TU.scaffold_22.284;evm.TU.scaffold_111.54;evm.TU.scaffold_58.28;novel.4128;evm.TU.scaffold_128.151;evm.TU.scaffold_33.76;evm.TU.scaffold_865.506;evm.TU.scaffold_857.1_evm.TU.scaffold_857.2;novel.5063;no…	373	evm.TU.scaffold_176.243;evm.TU.scaffold_249.4;novel.315;novel.137;evm.TU.scaffold_21.65;evm.TU.scaffold_21.61;evm.TU.scaffold_162.268;evm.TU.scaffold_96.599;evm.TU.scaffold_347.2;evm.TU.scaffold_55.57;evm.TU.scaffold_174.151;evm.TU.scaffold_179.357;evm.TU.scaffold_70.456;evm.TU.scaffold_742.7;novel.2434;novel.6163;evm.TU.scaffold_1085.1;evm.TU.scaffold_26.606;evm.TU.scaffold_96.331;evm.TU.scaffol…
Mismatch repair	ko03430	6 out of 1257 0.477326968973747%	72 out of 9464 0.760777683854607%	0.929665	1	6	evm.TU.scaffold_112.27;evm.TU.scaffold_1067.63;evm.TU.scaffold_120.391;evm.TU.scaffold_177.134;evm.TU.scaffold_742.208;evm.TU.scaffold_330.27	K04802+K07466+K10739+K10746+K10746+K10756	6	evm.TU.scaffold_112.27;evm.TU.scaffold_1067.63;evm.TU.scaffold_120.391;evm.TU.scaffold_177.134;evm.TU.scaffold_742.208;evm.TU.scaffold_330.27	0	--
Monoterpenoid biosynthesis	ko00902	8 out of 1257 0.636435958631663%	33 out of 9464 0.348689771766695%	0.0626074	1	8	evm.TU.scaffold_130.174;evm.TU.scaffold_153.19_evm.TU.scaffold_153.16;AAS79352.1-D15G;CAC41012.1-D10G;AAS79352.1-D17G;evm.TU.scaffold_33.170;evm.TU.scaffold_33.36;evm.TU.scaffold_162.353	K15095+K18108+K18108+K18108+K18108+K23232+K23232+K23810	1	CAC41012.1-D10G	7	evm.TU.scaffold_130.174;evm.TU.scaffold_153.19_evm.TU.scaffold_153.16;AAS79352.1-D15G;AAS79352.1-D17G;evm.TU.scaffold_33.170;evm.TU.scaffold_33.36;evm.TU.scaffold_162.353
mRNA surveillance pathway	ko03015	5 out of 1257 0.397772474144789%	160 out of 9464 1.69061707523246%	0.999998	1	5	evm.TU.scaffold_155.111;evm.TU.scaffold_865.70;evm.TU.scaffold_855.187;novel.6867;evm.TU.scaffold_34.47	K06269+K11584+K11584+K11584+K13126	1	evm.TU.scaffold_34.47	4	evm.TU.scaffold_155.111;evm.TU.scaffold_865.70;evm.TU.scaffold_855.187;novel.6867
Neomycin, kanamycin and gentamicin biosynthesis	ko00524	2 out of 1257 0.159108989657916%	11 out of 9464 0.116229923922232%	0.440164	1	2	evm.TU.scaffold_865.313;evm.TU.scaffold_8.108	K00844+K00844	0	--	2	evm.TU.scaffold_865.313;evm.TU.scaffold_8.108
N-Glycan biosynthesis	ko00510	13 out of 1257 1.03420843277645%	87 out of 9464 0.91927303465765%	0.369064	1	13	evm.TU.scaffold_162.314;novel.1552;novel.2741;novel.3027;novel.4226;evm.TU.scaffold_90.219;evm.TU.scaffold_22.27;evm.TU.scaffold_120.220;novel.5324;novel.4958;novel.4831;evm.TU.scaffold_28.6;evm.TU.scaffold_845.1	K00729+K00902+K01230+K01230+K01230+K03847+K03847+K07441+K07441+K09658+K12667+K12669+K12670	6	novel.1552;novel.2741;novel.3027;novel.4226;evm.TU.scaffold_120.220;novel.4958	7	evm.TU.scaffold_162.314;evm.TU.scaffold_90.219;evm.TU.scaffold_22.27;novel.5324;novel.4831;evm.TU.scaffold_28.6;evm.TU.scaffold_845.1
Nicotinate and nicotinamide metabolism	ko00760	4 out of 1257 0.318217979315831%	41 out of 9464 0.433220625528318%	0.812584	1	4	evm.TU.scaffold_1088.25;evm.TU.scaffold_110.71;novel.1761;evm.TU.scaffold_118.43	K01513+K03517+K03517+K11414	1	evm.TU.scaffold_118.43	3	evm.TU.scaffold_1088.25;evm.TU.scaffold_110.71;novel.1761
Nitrogen metabolism	ko00910	12 out of 1257 0.954653937947494%	54 out of 9464 0.570583262890955%	0.0478216	1	12	evm.TU.scaffold_128.151;novel.5934;novel.1747;evm.TU.scaffold_12.167;evm.TU.scaffold_117.455;evm.TU.scaffold_117.456;evm.TU.scaffold_742.236;evm.TU.scaffold_116.27;evm.TU.scaffold_85.17;evm.TU.scaffold_92.181;evm.TU.scaffold_96.393;evm.TU.scaffold_118.152	K00264+K00284+K00284+K00366+K01673+K01673+K01673+K01674+K01674+K01915+K10534+K10534	3	evm.TU.scaffold_128.151;evm.TU.scaffold_742.236;evm.TU.scaffold_116.27	9	novel.5934;novel.1747;evm.TU.scaffold_12.167;evm.TU.scaffold_117.455;evm.TU.scaffold_117.456;evm.TU.scaffold_85.17;evm.TU.scaffold_92.181;evm.TU.scaffold_96.393;evm.TU.scaffold_118.152
Non-homologous end-joining	ko03450	1 out of 1257 0.0795544948289578%	22 out of 9464 0.232459847844463%	0.95667	1	1	evm.TU.scaffold_47.20	K10886	1	evm.TU.scaffold_47.20	0	--
Nucleotide excision repair	ko03420	6 out of 1257 0.477326968973747%	87 out of 9464 0.91927303465765%	0.980514	1	6	evm.TU.scaffold_5.147;evm.TU.scaffold_112.27;evm.TU.scaffold_1067.63;evm.TU.scaffold_120.391;evm.TU.scaffold_330.27;evm.TU.scaffold_171.175	K02202+K04802+K07466+K10739+K10756+K10844	5	evm.TU.scaffold_5.147;evm.TU.scaffold_112.27;evm.TU.scaffold_1067.63;evm.TU.scaffold_120.391;evm.TU.scaffold_330.27	1	evm.TU.scaffold_171.175
One carbon pool by folate	ko00670	3 out of 1257 0.238663484486873%	30 out of 9464 0.316990701606086%	0.780698	1	3	evm.TU.scaffold_174.239;evm.TU.scaffold_182.2;novel.4619	K00600+K00600+K00605	0	--	3	evm.TU.scaffold_174.239;evm.TU.scaffold_182.2;novel.4619
Other glycan degradation	ko00511	19 out of 1257 1.5115354017502%	102 out of 9464 1.07776838546069%	0.0776047	1	19	evm.TU.scaffold_156.169;evm.TU.scaffold_162.27;evm.TU.scaffold_122.579;evm.TU.scaffold_463.34;evm.TU.scaffold_18.214;evm.TU.scaffold_90.281;evm.TU.scaffold_122.580;evm.TU.scaffold_1144.105;evm.TU.scaffold_178.168;evm.TU.scaffold_141.170;evm.TU.scaffold_801.43;evm.TU.scaffold_865.264;evm.TU.scaffold_118.23;evm.TU.scaffold_202.10;evm.TU.scaffold_55.156;evm.TU.scaffold_26.77;novel.1161;novel.1163;ev…	K01191+K01206+K01206+K01206+K01206+K01206+K01206+K01206+K01206+K12309+K12309+K12309+K12309+K12309+K12309+K12309+K12309+K12309+K12373	10	evm.TU.scaffold_162.27;evm.TU.scaffold_122.579;evm.TU.scaffold_463.34;evm.TU.scaffold_18.214;evm.TU.scaffold_122.580;evm.TU.scaffold_1144.105;evm.TU.scaffold_178.168;evm.TU.scaffold_26.77;novel.1163;evm.TU.scaffold_122.223	9	evm.TU.scaffold_156.169;evm.TU.scaffold_90.281;evm.TU.scaffold_141.170;evm.TU.scaffold_801.43;evm.TU.scaffold_865.264;evm.TU.scaffold_118.23;evm.TU.scaffold_202.10;evm.TU.scaffold_55.156;novel.1161
Other types of O-glycan biosynthesis	ko00514	3 out of 1257 0.238663484486873%	22 out of 9464 0.232459847844463%	0.574502	1	3	evm.TU.scaffold_96.182;evm.TU.scaffold_52.369;evm.TU.scaffold_55.16	K00728+K13667+K13667	1	evm.TU.scaffold_55.16	2	evm.TU.scaffold_96.182;evm.TU.scaffold_52.369
Oxidative phosphorylation	ko00190	17 out of 1257 1.35242641209228%	187 out of 9464 1.97590870667794%	0.970356	1	17	evm.TU.scaffold_1094.5;evm.TU.scaffold_153.254;evm.TU.scaffold_85.122;evm.TU.scaffold_74.136;evm.TU.scaffold_74.135;evm.TU.scaffold_463.5;evm.TU.scaffold_24.294;novel.4738;novel.2365;novel.3415;evm.TU.scaffold_162.283;evm.TU.scaffold_252.2;evm.TU.scaffold_128.14;evm.TU.scaffold_70.111;evm.TU.scaffold_118.301;evm.TU.scaffold_931.5;evm.TU.scaffold_37.64	K00411+K01507+K01535+K01535+K01535+K01535+K01535+K01535+K01535+K02108+K02113+K02134+K02134+K03661+K03884+K03935+K03938	5	evm.TU.scaffold_24.294;evm.TU.scaffold_128.14;evm.TU.scaffold_118.301;evm.TU.scaffold_931.5;evm.TU.scaffold_37.64	12	evm.TU.scaffold_1094.5;evm.TU.scaffold_153.254;evm.TU.scaffold_85.122;evm.TU.scaffold_74.136;evm.TU.scaffold_74.135;evm.TU.scaffold_463.5;novel.4738;novel.2365;novel.3415;evm.TU.scaffold_162.283;evm.TU.scaffold_252.2;evm.TU.scaffold_70.111
Pantothenate and CoA biosynthesis	ko00770	6 out of 1257 0.477326968973747%	52 out of 9464 0.549450549450549%	0.705765	1	6	evm.TU.scaffold_122.593;evm.TU.scaffold_742.7;evm.TU.scaffold_32.131;evm.TU.scaffold_1088.25;evm.TU.scaffold_130.112;evm.TU.scaffold_26.406	K00053+K00128+K00826+K01513+K01653+K17839	3	evm.TU.scaffold_122.593;evm.TU.scaffold_32.131;evm.TU.scaffold_26.406	3	evm.TU.scaffold_742.7;evm.TU.scaffold_1088.25;evm.TU.scaffold_130.112
Pentose and glucuronate interconversions	ko00040	69 out of 1257 5.48926014319809%	271 out of 9464 2.86348267117498%	3.51108e-08	4.70485e-06	69	evm.TU.scaffold_176.243;evm.TU.scaffold_96.599;evm.TU.scaffold_347.2;evm.TU.scaffold_457.48;evm.TU.scaffold_177.43;evm.TU.scaffold_966.148;evm.TU.scaffold_742.137;evm.TU.scaffold_92.319;evm.TU.scaffold_21.265;evm.TU.scaffold_92.168;evm.TU.scaffold_92.169;evm.TU.scaffold_752.83;evm.TU.scaffold_149.35;evm.TU.scaffold_174.98;evm.TU.scaffold_177.36;evm.TU.scaffold_177.37;evm.TU.scaffold_966.49;evm.TU…	K00002+K00078+K00078+K00078+K01051+K01051+K01051+K01051+K01051+K01051+K01051+K01051+K01051+K01051+K01051+K01051+K01051+K01051+K01051+K01051+K01051+K01051+K01051+K01051+K01051+K01051+K01051+K01051+K01051+K01051+K01051+K01051+K01051+K01184+K01184+K01184+K01184+K01213+K01213+K01213+K01213+K01213+K01213+K01213+K01213+K01213+K01213+K01213+K01213+K01728+K01728+K01728+K01728+K01728+K01728+K01728+K01728+…	22	evm.TU.scaffold_457.48;evm.TU.scaffold_92.319;evm.TU.scaffold_752.83;evm.TU.scaffold_177.36;evm.TU.scaffold_177.37;evm.TU.scaffold_438.19;evm.TU.scaffold_171.33;evm.TU.scaffold_120.374;evm.TU.scaffold_130.255;evm.TU.scaffold_243.110;novel.3072;evm.TU.scaffold_18.470;evm.TU.scaffold_90.12;evm.TU.scaffold_966.149;evm.TU.scaffold_120.389;evm.TU.scaffold_966.150;evm.TU.scaffold_101.124;novel.6737;nov…	47	evm.TU.scaffold_176.243;evm.TU.scaffold_96.599;evm.TU.scaffold_347.2;evm.TU.scaffold_177.43;evm.TU.scaffold_966.148;evm.TU.scaffold_742.137;evm.TU.scaffold_21.265;evm.TU.scaffold_92.168;evm.TU.scaffold_92.169;evm.TU.scaffold_149.35;evm.TU.scaffold_174.98;evm.TU.scaffold_966.49;evm.TU.scaffold_117.331;evm.TU.scaffold_77.56;evm.TU.scaffold_966.128;evm.TU.scaffold_840.1;evm.TU.scaffold_70.3;evm.TU.s…
Pentose phosphate pathway	ko00030	15 out of 1257 1.19331742243437%	108 out of 9464 1.14116652578191%	0.468669	1	15	evm.TU.scaffold_96.501;evm.TU.scaffold_12.229;evm.TU.scaffold_162.667;evm.TU.scaffold_147.29;evm.TU.scaffold_137.43;evm.TU.scaffold_140.6;evm.TU.scaffold_147.36;evm.TU.scaffold_120.16;evm.TU.scaffold_15.35;evm.TU.scaffold_152.40;novel.5157;novel.5731;novel.648;evm.TU.scaffold_26.481;evm.TU.scaffold_775.18	K00850+K00850+K00851+K00895+K00895+K00895+K00895+K00895+K00895+K00895+K00895+K00895+K00895+K01623+K01623	7	evm.TU.scaffold_96.501;evm.TU.scaffold_12.229;evm.TU.scaffold_140.6;evm.TU.scaffold_147.36;evm.TU.scaffold_152.40;novel.5157;novel.648	8	evm.TU.scaffold_162.667;evm.TU.scaffold_147.29;evm.TU.scaffold_137.43;evm.TU.scaffold_120.16;evm.TU.scaffold_15.35;novel.5731;evm.TU.scaffold_26.481;evm.TU.scaffold_775.18
Peroxisome	ko04146	14 out of 1257 1.11376292760541%	132 out of 9464 1.39475908706678%	0.852155	1	14	evm.TU.scaffold_70.456;evm.TU.scaffold_10.160;evm.TU.scaffold_177.233;evm.TU.scaffold_52.111;evm.TU.scaffold_52.109;evm.TU.scaffold_966.157;evm.TU.scaffold_12.491;evm.TU.scaffold_130.38;evm.TU.scaffold_177.163;evm.TU.scaffold_86.263;evm.TU.scaffold_865.523;evm.TU.scaffold_18.515;novel.4604;novel.4605	K00106+K01897+K04564+K08726+K08726+K08726+K11147+K12663+K13237+K13337+K13348+K13356+K13356+K13356	7	evm.TU.scaffold_10.160;evm.TU.scaffold_52.109;evm.TU.scaffold_177.163;evm.TU.scaffold_86.263;evm.TU.scaffold_18.515;novel.4604;novel.4605	7	evm.TU.scaffold_70.456;evm.TU.scaffold_177.233;evm.TU.scaffold_52.111;evm.TU.scaffold_966.157;evm.TU.scaffold_12.491;evm.TU.scaffold_130.38;evm.TU.scaffold_865.523
Phagosome	ko04145	19 out of 1257 1.5115354017502%	124 out of 9464 1.31022823330516%	0.286683	1	19	novel.151;novel.6091;evm.TU.scaffold_70.111;evm.TU.scaffold_130.18;evm.TU.scaffold_55.257;evm.TU.scaffold_96.613;evm.TU.scaffold_8.101;evm.TU.scaffold_176.301;evm.TU.scaffold_47.124;evm.TU.scaffold_13.11;evm.TU.scaffold_85.93;evm.TU.scaffold_109.132;evm.TU.scaffold_250.122;evm.TU.scaffold_92.554;evm.TU.scaffold_147.58;evm.TU.scaffold_117.120;evm.TU.scaffold_177.45;evm.TU.scaffold_77.114;evm.TU.sc…	K00921+K00921+K03661+K07342+K07374+K07374+K07374+K07375+K07375+K07375+K07889+K07897+K07897+K08054+K08057+K08517+K10956+K10956+K10956	10	evm.TU.scaffold_130.18;evm.TU.scaffold_55.257;evm.TU.scaffold_96.613;evm.TU.scaffold_8.101;evm.TU.scaffold_176.301;evm.TU.scaffold_47.124;evm.TU.scaffold_109.132;evm.TU.scaffold_250.122;evm.TU.scaffold_92.554;evm.TU.scaffold_147.58	9	novel.151;novel.6091;evm.TU.scaffold_70.111;evm.TU.scaffold_13.11;evm.TU.scaffold_85.93;evm.TU.scaffold_117.120;evm.TU.scaffold_177.45;evm.TU.scaffold_77.114;evm.TU.scaffold_141.132
Phenylalanine metabolism	ko00360	18 out of 1257 1.43198090692124%	85 out of 9464 0.898140321217244%	0.0284481	1	18	evm.TU.scaffold_463.90;evm.TU.scaffold_12.457;evm.TU.scaffold_463.89;evm.TU.scaffold_177.210;novel.3336;evm.TU.scaffold_122.689;novel.5597;evm.TU.scaffold_96.83;evm.TU.scaffold_96.77;evm.TU.scaffold_122.161;evm.TU.scaffold_122.163;novel.6347;novel.1225;novel.1228;evm.TU.scaffold_117.277;evm.TU.scaffold_118.218;evm.TU.scaffold_118.217;evm.TU.scaffold_55.210	K00276+K00276+K00276+K00457+K00457+K00815+K00815+K01593+K01593+K01593+K01593+K01593+K01593+K01593+K01692+K10775+K10775+K15849	5	evm.TU.scaffold_96.83;evm.TU.scaffold_96.77;evm.TU.scaffold_122.161;novel.1225;evm.TU.scaffold_55.210	13	evm.TU.scaffold_463.90;evm.TU.scaffold_12.457;evm.TU.scaffold_463.89;evm.TU.scaffold_177.210;novel.3336;evm.TU.scaffold_122.689;novel.5597;evm.TU.scaffold_122.163;novel.6347;novel.1228;evm.TU.scaffold_117.277;evm.TU.scaffold_118.218;evm.TU.scaffold_118.217
Phenylalanine, tyrosine and tryptophan biosynthesis	ko00400	9 out of 1257 0.715990453460621%	73 out of 9464 0.77134404057481%	0.647247	1	9	evm.TU.scaffold_122.689;novel.5597;evm.TU.scaffold_457.6;evm.TU.scaffold_3.6;evm.TU.scaffold_1144.113;evm.TU.scaffold_21.149;evm.TU.scaffold_122.603;evm.TU.scaffold_17.126;evm.TU.scaffold_55.210	K00815+K00815+K01626+K01850+K05359+K13832+K15227+K15227+K15849	3	evm.TU.scaffold_21.149;evm.TU.scaffold_122.603;evm.TU.scaffold_55.210	6	evm.TU.scaffold_122.689;novel.5597;evm.TU.scaffold_457.6;evm.TU.scaffold_3.6;evm.TU.scaffold_1144.113;evm.TU.scaffold_17.126
Phenylpropanoid biosynthesis	ko00940	75 out of 1257 5.96658711217184%	301 out of 9464 3.18047337278107%	2.3893e-08	3.20166e-06	75	evm.TU.scaffold_55.57;evm.TU.scaffold_141.148;evm.TU.scaffold_36.128;evm.TU.scaffold_179.213;evm.TU.scaffold_152.65;evm.TU.scaffold_17.95;evm.TU.scaffold_55.134;evm.TU.scaffold_97.10;evm.TU.scaffold_92.219;evm.TU.scaffold_177.141;evm.TU.scaffold_162.558;evm.TU.scaffold_96.119;evm.TU.scaffold_96.260;evm.TU.scaffold_966.14;evm.TU.scaffold_52.126;evm.TU.scaffold_118.464;evm.TU.scaffold_99.81;evm.TU.…	K00083+K00430+K00430+K00430+K00430+K00430+K00430+K00430+K00430+K00430+K00430+K00430+K00430+K00430+K00430+K00430+K00430+K00430+K00430+K00430+K00430+K00430+K00430+K00487+K00588+K00588+K01188+K01188+K01188+K01188+K01188+K01188+K01188+K01188+K01904+K01904+K01904+K01904+K05349+K05350+K05350+K05350+K05350+K05350+K05350+K05350+K05350+K05350+K06892+K06892+K09753+K09753+K09753+K09753+K09753+K09753+K10775+…	27	evm.TU.scaffold_141.148;evm.TU.scaffold_36.128;evm.TU.scaffold_179.213;evm.TU.scaffold_55.134;evm.TU.scaffold_92.219;evm.TU.scaffold_99.81;evm.TU.scaffold_70.285;evm.TU.scaffold_21.356;evm.TU.scaffold_17.93;evm.TU.scaffold_70.202;evm.TU.scaffold_70.415;evm.TU.scaffold_96.669;evm.TU.scaffold_96.668;evm.TU.scaffold_22.228;evm.TU.scaffold_1016.117;evm.TU.scaffold_122.333;evm.TU.scaffold_865.513;nove…	48	evm.TU.scaffold_55.57;evm.TU.scaffold_152.65;evm.TU.scaffold_17.95;evm.TU.scaffold_97.10;evm.TU.scaffold_177.141;evm.TU.scaffold_162.558;evm.TU.scaffold_96.119;evm.TU.scaffold_96.260;evm.TU.scaffold_966.14;evm.TU.scaffold_52.126;evm.TU.scaffold_118.464;evm.TU.scaffold_130.14;evm.TU.scaffold_865.58;evm.TU.scaffold_90.237;evm.TU.scaffold_120.322;evm.TU.scaffold_18.173;evm.TU.scaffold_117.193;evm.TU…
Phosphatidylinositol signaling system	ko04070	22 out of 1257 1.75019888623707%	138 out of 9464 1.458157227388%	0.208293	1	22	evm.TU.scaffold_139.67;evm.TU.scaffold_128.134;evm.TU.scaffold_92.405;evm.TU.scaffold_177.10;evm.TU.scaffold_647.2;evm.TU.scaffold_64.67;evm.TU.scaffold_96.742;novel.151;novel.6091;evm.TU.scaffold_96.123;evm.TU.scaffold_97.190;evm.TU.scaffold_167.101;evm.TU.scaffold_634.1;evm.TU.scaffold_97.191;evm.TU.scaffold_171.110;novel.1142;evm.TU.scaffold_147.73;evm.TU.scaffold_817.1;evm.TU.scaffold_160.34;…	K00889+K00889+K00889+K00889+K00901+K00901+K00901+K00921+K00921+K01099+K02183+K02183+K02183+K02183+K02183+K02183+K10572+K18081+K18649+K18649+K20278+K20279	7	evm.TU.scaffold_647.2;evm.TU.scaffold_64.67;novel.1142;evm.TU.scaffold_147.73;evm.TU.scaffold_817.1;evm.TU.scaffold_160.34;evm.TU.scaffold_243.5	15	evm.TU.scaffold_139.67;evm.TU.scaffold_128.134;evm.TU.scaffold_92.405;evm.TU.scaffold_177.10;evm.TU.scaffold_96.742;novel.151;novel.6091;evm.TU.scaffold_96.123;evm.TU.scaffold_97.190;evm.TU.scaffold_167.101;evm.TU.scaffold_634.1;evm.TU.scaffold_97.191;evm.TU.scaffold_171.110;evm.TU.scaffold_160.31;evm.TU.scaffold_12.356
Phosphonate and phosphinate metabolism	ko00440	1 out of 1257 0.0795544948289578%	14 out of 9464 0.14792899408284%	0.864201	1	1	evm.TU.scaffold_10.90	K00993	0	--	1	evm.TU.scaffold_10.90
Photosynthesis	ko00195	6 out of 1257 0.477326968973747%	81 out of 9464 0.855874894336433%	0.966867	1	6	novel.3415;evm.TU.scaffold_162.283;evm.TU.scaffold_865.462;evm.TU.scaffold_1163.17;evm.TU.scaffold_120.381;evm.TU.scaffold_96.16	K02108+K02113+K02638+K02639+K02692+K08902	3	evm.TU.scaffold_865.462;evm.TU.scaffold_1163.17;evm.TU.scaffold_96.16	3	novel.3415;evm.TU.scaffold_162.283;evm.TU.scaffold_120.381
Photosynthesis - antenna proteins	ko00196	6 out of 1257 0.477326968973747%	23 out of 9464 0.243026204564666%	0.0745893	1	6	evm.TU.scaffold_122.253;evm.TU.scaffold_52.203;evm.TU.scaffold_629.2;novel.2038;novel.2039;evm.TU.scaffold_120.369	K08907+K08908+K08912+K08912+K08912+K08913	6	evm.TU.scaffold_122.253;evm.TU.scaffold_52.203;evm.TU.scaffold_629.2;novel.2038;novel.2039;evm.TU.scaffold_120.369	0	--
Plant hormone signal transduction	ko04075	95 out of 1257 7.55767700875099%	709 out of 9464 7.49154691462384%	0.480032	1	95	evm.TU.scaffold_155.80;evm.TU.scaffold_577.3;evm.TU.scaffold_157.176;evm.TU.scaffold_22.63;evm.TU.scaffold_96.682;evm.TU.scaffold_250.107;evm.TU.scaffold_92.328;evm.TU.scaffold_92.380;evm.TU.scaffold_70.413;evm.TU.scaffold_122.362;evm.TU.scaffold_22.308;novel.6296;novel.2016;novel.2021;novel.2321;evm.TU.scaffold_107.2;evm.TU.scaffold_922.1;evm.TU.scaffold_1153.10;novel.5858;novel.5861;evm.TU.scaf…	K12126+K12126+K13413+K13415+K13415+K13415+K13415+K13415+K13415+K13415+K13415+K13415+K13415+K13415+K13415+K13416+K13416+K13416+K13416+K13416+K13422+K13422+K13449+K13449+K13449+K13449+K13464+K13464+K14431+K14431+K14431+K14431+K14432+K14432+K14432+K14484+K14484+K14484+K14486+K14487+K14488+K14488+K14488+K14488+K14488+K14488+K14488+K14488+K14488+K14491+K14491+K14491+K14491+K14492+K14492+K14493+K14494+…	33	evm.TU.scaffold_577.3;evm.TU.scaffold_157.176;evm.TU.scaffold_22.63;evm.TU.scaffold_96.682;evm.TU.scaffold_70.413;evm.TU.scaffold_122.362;novel.2021;novel.2321;evm.TU.scaffold_107.2;evm.TU.scaffold_1153.10;evm.TU.scaffold_108.51;evm.TU.scaffold_8.109;evm.TU.scaffold_752.155;evm.TU.scaffold_855.32;evm.TU.scaffold_26.506;novel.5990;evm.TU.scaffold_855.109;evm.TU.scaffold_12.306;evm.TU.scaffold_92.4…	62	evm.TU.scaffold_155.80;evm.TU.scaffold_250.107;evm.TU.scaffold_92.328;evm.TU.scaffold_92.380;evm.TU.scaffold_22.308;novel.6296;novel.2016;evm.TU.scaffold_922.1;novel.5858;novel.5861;evm.TU.scaffold_128.156;evm.TU.scaffold_381.8;evm.TU.scaffold_8.72;evm.TU.scaffold_8.74;evm.TU.scaffold_52.201;evm.TU.scaffold_81.25;evm.TU.scaffold_55.226;evm.TU.scaffold_179.79;evm.TU.scaffold_2.27;evm.TU.scaffold_1…
Plant-pathogen interaction	ko04626	122 out of 1257 9.70564836913286%	811 out of 9464 8.56931530008453%	0.0695629	1	122	evm.TU.scaffold_97.190;evm.TU.scaffold_167.101;evm.TU.scaffold_634.1;evm.TU.scaffold_97.191;evm.TU.scaffold_171.110;novel.1142;novel.2677;novel.436;novel.552;novel.577;novel.679;novel.1675;novel.1759;novel.1916;novel.2747;novel.2783;evm.TU.scaffold_162.205;novel.4584;evm.TU.scaffold_865.574;evm.TU.scaffold_96.768;evm.TU.scaffold_70.466;evm.TU.scaffold_47.25;evm.TU.scaffold_120.99;evm.TU.scaffold_…	K02183+K02183+K02183+K02183+K02183+K02183+K02358+K02358+K02358+K02358+K02358+K02358+K02358+K02358+K02358+K02358+K04079+K04079+K05391+K05391+K05391+K13412+K13412+K13412+K13412+K13412+K13413+K13416+K13416+K13416+K13416+K13416+K13417+K13420+K13420+K13424+K13425+K13428+K13429+K13430+K13430+K13430+K13430+K13430+K13430+K13430+K13430+K13430+K13430+K13430+K13434+K13435+K13436+K13436+K13437+K13447+K13447+…	38	novel.1142;novel.679;novel.1675;evm.TU.scaffold_162.205;evm.TU.scaffold_47.25;evm.TU.scaffold_164.64;evm.TU.scaffold_157.176;evm.TU.scaffold_107.2;evm.TU.scaffold_1153.10;novel.2284;evm.TU.scaffold_157.323;novel.5264;evm.TU.scaffold_667.34;evm.TU.scaffold_1067.69;evm.TU.scaffold_10.59;evm.TU.scaffold_55.151;evm.TU.scaffold_70.65;novel.2337;evm.TU.scaffold_122.139;novel.297;evm.TU.scaffold_403.55;…	84	evm.TU.scaffold_97.190;evm.TU.scaffold_167.101;evm.TU.scaffold_634.1;evm.TU.scaffold_97.191;evm.TU.scaffold_171.110;novel.2677;novel.436;novel.552;novel.577;novel.1759;novel.1916;novel.2747;novel.2783;novel.4584;evm.TU.scaffold_865.574;evm.TU.scaffold_96.768;evm.TU.scaffold_70.466;evm.TU.scaffold_120.99;evm.TU.scaffold_96.461;evm.TU.scaffold_23.176;evm.TU.scaffold_922.1;novel.5858;novel.5861;evm.…
Porphyrin and chlorophyll metabolism	ko00860	8 out of 1257 0.636435958631663%	71 out of 9464 0.750211327134404%	0.743313	1	8	evm.TU.scaffold_141.51;evm.TU.scaffold_4.1;evm.TU.scaffold_865.95;evm.TU.scaffold_865.96;evm.TU.scaffold_773.43;evm.TU.scaffold_149.85;evm.TU.scaffold_153.331;evm.TU.scaffold_118.75	K08099+K13544+K13544+K13544+K13544+K19073+K22013+K22013	6	evm.TU.scaffold_141.51;evm.TU.scaffold_865.95;evm.TU.scaffold_865.96;evm.TU.scaffold_773.43;evm.TU.scaffold_149.85;evm.TU.scaffold_118.75	2	evm.TU.scaffold_4.1;evm.TU.scaffold_153.331
Propanoate metabolism	ko00640	11 out of 1257 0.875099443118536%	65 out of 9464 0.686813186813187%	0.23936	1	11	evm.TU.scaffold_58.28;novel.2434;novel.6163;novel.4128;evm.TU.scaffold_96.331;evm.TU.scaffold_96.330;evm.TU.scaffold_117.277;evm.TU.scaffold_168.45;evm.TU.scaffold_280.7;evm.TU.scaffold_122.511;evm.TU.scaffold_70.329	K00140+K00140+K00140+K00140+K00166+K00166+K01692+K05605+K05605+K05605+K05605	4	evm.TU.scaffold_58.28;novel.4128;evm.TU.scaffold_280.7;evm.TU.scaffold_70.329	7	novel.2434;novel.6163;evm.TU.scaffold_96.331;evm.TU.scaffold_96.330;evm.TU.scaffold_117.277;evm.TU.scaffold_168.45;evm.TU.scaffold_122.511
Proteasome	ko03050	8 out of 1257 0.636435958631663%	106 out of 9464 1.1200338123415%	0.977899	1	8	evm.TU.scaffold_156.105;evm.TU.scaffold_26.471;evm.TU.scaffold_463.233;evm.TU.scaffold_243.120;evm.TU.scaffold_1104.2;evm.TU.scaffold_36.124;evm.TU.scaffold_36.125;evm.TU.scaffold_141.206	K02725+K02725+K02725+K03035+K03036+K03064+K03064+K06700	5	evm.TU.scaffold_156.105;evm.TU.scaffold_26.471;evm.TU.scaffold_243.120;evm.TU.scaffold_36.124;evm.TU.scaffold_36.125	3	evm.TU.scaffold_463.233;evm.TU.scaffold_1104.2;evm.TU.scaffold_141.206
Protein export	ko03060	8 out of 1257 0.636435958631663%	77 out of 9464 0.813609467455621%	0.819731	1	8	novel.4268;evm.TU.scaffold_577.1;evm.TU.scaffold_130.18;evm.TU.scaffold_177.45;evm.TU.scaffold_77.114;evm.TU.scaffold_141.132;evm.TU.scaffold_156.168;evm.TU.scaffold_12.496	K03100+K03116+K07342+K10956+K10956+K10956+K13280+K13431	3	evm.TU.scaffold_577.1;evm.TU.scaffold_130.18;evm.TU.scaffold_12.496	5	novel.4268;evm.TU.scaffold_177.45;evm.TU.scaffold_77.114;evm.TU.scaffold_141.132;evm.TU.scaffold_156.168
Protein processing in endoplasmic reticulum	ko04141	58 out of 1257 4.61416070007955%	378 out of 9464 3.99408284023669%	0.130445	1	58	novel.2741;novel.3027;novel.4226;evm.TU.scaffold_317.3;evm.TU.scaffold_168.35;evm.TU.scaffold_168.33;evm.TU.scaffold_7.8;evm.TU.scaffold_162.288;evm.TU.scaffold_1144.111;evm.TU.scaffold_179.94;evm.TU.scaffold_865.335;evm.TU.scaffold_12.351;evm.TU.scaffold_86.188;novel.2031;evm.TU.scaffold_120.470;evm.TU.scaffold_21.33;evm.TU.scaffold_162.205;novel.4584;evm.TU.scaffold_153.565;evm.TU.scaffold_130.…	K01230+K01230+K01230+K01456+K01456+K01456+K03094+K03283+K03283+K03283+K03283+K03283+K03283+K03283+K03347+K03347+K04079+K04079+K04374+K07342+K07953+K08054+K08057+K09503+K09503+K09523+K10661+K10666+K10666+K10956+K10956+K10956+K12667+K12669+K12670+K13250+K13993+K13993+K13993+K13993+K13993+K13993+K13993+K13993+K13993+K13993+K13993+K13993+K13993+K13993+K13993+K13993+K13993+K13993+K13993+K14009+K14016+…	32	novel.2741;novel.3027;novel.4226;evm.TU.scaffold_317.3;evm.TU.scaffold_168.33;evm.TU.scaffold_7.8;evm.TU.scaffold_162.288;evm.TU.scaffold_1144.111;evm.TU.scaffold_86.188;evm.TU.scaffold_120.470;evm.TU.scaffold_162.205;evm.TU.scaffold_130.18;evm.TU.scaffold_92.554;evm.TU.scaffold_147.58;novel.5798;novel.5799;evm.TU.scaffold_55.35;evm.TU.scaffold_36.49;evm.TU.scaffold_107.23;evm.TU.scaffold_18.164;…	26	evm.TU.scaffold_168.35;evm.TU.scaffold_179.94;evm.TU.scaffold_865.335;evm.TU.scaffold_12.351;novel.2031;evm.TU.scaffold_21.33;novel.4584;evm.TU.scaffold_153.565;evm.TU.scaffold_40.46;evm.TU.scaffold_742.256;evm.TU.scaffold_55.283;evm.TU.scaffold_55.38;evm.TU.scaffold_177.45;evm.TU.scaffold_77.114;evm.TU.scaffold_141.132;novel.4831;evm.TU.scaffold_28.6;evm.TU.scaffold_845.1;evm.TU.scaffold_178.160…
Purine metabolism	ko00230	12 out of 1257 0.954653937947494%	165 out of 9464 1.74344885883347%	0.995114	1	12	evm.TU.scaffold_70.456;evm.TU.scaffold_12.9;evm.TU.scaffold_18.341;evm.TU.scaffold_153.494;evm.TU.scaffold_162.79;evm.TU.scaffold_5.121;evm.TU.scaffold_118.233;evm.TU.scaffold_1088.25;evm.TU.scaffold_75.94;evm.TU.scaffold_96.499;evm.TU.scaffold_290.64;evm.TU.scaffold_139.64	K00106+K00873+K00873+K00940+K01510+K01510+K01510+K01513+K01519+K01923+K10808+K14641	7	evm.TU.scaffold_12.9;evm.TU.scaffold_18.341;evm.TU.scaffold_162.79;evm.TU.scaffold_75.94;evm.TU.scaffold_96.499;evm.TU.scaffold_290.64;evm.TU.scaffold_139.64	5	evm.TU.scaffold_70.456;evm.TU.scaffold_153.494;evm.TU.scaffold_5.121;evm.TU.scaffold_118.233;evm.TU.scaffold_1088.25
Pyrimidine metabolism	ko00240	9 out of 1257 0.715990453460621%	106 out of 9464 1.1200338123415%	0.953105	1	9	evm.TU.scaffold_153.494;novel.4469;evm.TU.scaffold_162.79;evm.TU.scaffold_5.121;evm.TU.scaffold_118.233;evm.TU.scaffold_1088.25;evm.TU.scaffold_75.72;evm.TU.scaffold_290.64;evm.TU.scaffold_139.64	K00940+K00943+K01510+K01510+K01510+K01513+K01956+K10808+K14641	4	evm.TU.scaffold_162.79;evm.TU.scaffold_75.72;evm.TU.scaffold_290.64;evm.TU.scaffold_139.64	5	evm.TU.scaffold_153.494;novel.4469;evm.TU.scaffold_5.121;evm.TU.scaffold_118.233;evm.TU.scaffold_1088.25
Pyruvate metabolism	ko00620	14 out of 1257 1.11376292760541%	154 out of 9464 1.62721893491124%	0.957895	1	14	evm.TU.scaffold_176.243;evm.TU.scaffold_463.70;evm.TU.scaffold_12.274;evm.TU.scaffold_22.284;evm.TU.scaffold_111.54;evm.TU.scaffold_742.7;evm.TU.scaffold_12.9;evm.TU.scaffold_18.341;evm.TU.scaffold_21.122;evm.TU.scaffold_26.173;evm.TU.scaffold_122.609;evm.TU.scaffold_566.9;evm.TU.scaffold_927.1;evm.TU.scaffold_117.308	K00002+K00025+K00121+K00121+K00121+K00128+K00873+K00873+K01006+K01595+K01595+K01759+K01759+K01913	7	evm.TU.scaffold_463.70;evm.TU.scaffold_12.274;evm.TU.scaffold_22.284;evm.TU.scaffold_111.54;evm.TU.scaffold_12.9;evm.TU.scaffold_18.341;evm.TU.scaffold_122.609	7	evm.TU.scaffold_176.243;evm.TU.scaffold_742.7;evm.TU.scaffold_21.122;evm.TU.scaffold_26.173;evm.TU.scaffold_566.9;evm.TU.scaffold_927.1;evm.TU.scaffold_117.308
Riboflavin metabolism	ko00740	5 out of 1257 0.397772474144789%	35 out of 9464 0.369822485207101%	0.504667	1	5	evm.TU.scaffold_162.101;evm.TU.scaffold_101.295;evm.TU.scaffold_1088.25;evm.TU.scaffold_176.133;evm.TU.scaffold_130.283	K00793+K00794+K01513+K11752+K14379	2	evm.TU.scaffold_162.101;evm.TU.scaffold_101.295	3	evm.TU.scaffold_1088.25;evm.TU.scaffold_176.133;evm.TU.scaffold_130.283
Ribosome	ko03010	19 out of 1257 1.5115354017502%	366 out of 9464 3.86728655959425%	1	1	19	evm.TU.scaffold_155.148;evm.TU.scaffold_582.1;evm.TU.scaffold_26.121;evm.TU.scaffold_1067.70;evm.TU.scaffold_96.638;evm.TU.scaffold_966.166;evm.TU.scaffold_116.65;novel.1796;evm.TU.scaffold_280.6;evm.TU.scaffold_2.40;evm.TU.scaffold_156.47;evm.TU.scaffold_153.158;evm.TU.scaffold_689.1;evm.TU.scaffold_797.19;evm.TU.scaffold_55.53;evm.TU.scaffold_174.112;evm.TU.scaffold_145.98;evm.TU.scaffold_12.47…	K02866+K02873+K02875+K02876+K02881+K02881+K02882+K02886+K02889+K02896+K02901+K02921+K02927+K02930+K02937+K02940+K02989+K02989+K02995	9	evm.TU.scaffold_155.148;evm.TU.scaffold_96.638;evm.TU.scaffold_116.65;evm.TU.scaffold_280.6;evm.TU.scaffold_2.40;evm.TU.scaffold_156.47;evm.TU.scaffold_145.98;evm.TU.scaffold_12.479;novel.2511	10	evm.TU.scaffold_582.1;evm.TU.scaffold_26.121;evm.TU.scaffold_1067.70;evm.TU.scaffold_966.166;novel.1796;evm.TU.scaffold_153.158;evm.TU.scaffold_689.1;evm.TU.scaffold_797.19;evm.TU.scaffold_55.53;evm.TU.scaffold_174.112
Ribosome biogenesis in eukaryotes	ko03008	10 out of 1257 0.795544948289578%	159 out of 9464 1.68005071851226%	0.998603	1	10	evm.TU.scaffold_160.70;evm.TU.scaffold_174.52;evm.TU.scaffold_403.33;novel.5181;evm.TU.scaffold_157.6;evm.TU.scaffold_89.5;evm.TU.scaffold_122.555;evm.TU.scaffold_122.556;evm.TU.scaffold_773.82;evm.TU.scaffold_773.85	K03097+K03539+K11883+K14536+K14544+K14544+K14571+K14571+K14575+K14575	5	evm.TU.scaffold_403.33;novel.5181;evm.TU.scaffold_89.5;evm.TU.scaffold_122.555;evm.TU.scaffold_122.556	5	evm.TU.scaffold_160.70;evm.TU.scaffold_174.52;evm.TU.scaffold_157.6;evm.TU.scaffold_773.82;evm.TU.scaffold_773.85
RNA degradation	ko03018	17 out of 1257 1.35242641209228%	196 out of 9464 2.07100591715976%	0.983138	1	17	evm.TU.scaffold_96.501;evm.TU.scaffold_12.229;evm.TU.scaffold_117.197;evm.TU.scaffold_117.198;evm.TU.scaffold_18.359;evm.TU.scaffold_167.16;evm.TU.scaffold_179.334;evm.TU.scaffold_147.8;evm.TU.scaffold_139.38;evm.TU.scaffold_150.9;novel.6453;novel.1469;novel.3594;novel.4373;evm.TU.scaffold_2.20_evm.TU.scaffold_2.21;evm.TU.scaffold_26.315;evm.TU.scaffold_34.47	K00850+K00850+K04043+K04043+K04043+K04077+K04077+K12580+K12580+K12581+K12581+K12598+K12598+K12598+K12603+K12617+K13126	9	evm.TU.scaffold_96.501;evm.TU.scaffold_12.229;evm.TU.scaffold_117.197;evm.TU.scaffold_117.198;evm.TU.scaffold_167.16;novel.6453;novel.3594;novel.4373;evm.TU.scaffold_34.47	8	evm.TU.scaffold_18.359;evm.TU.scaffold_179.334;evm.TU.scaffold_147.8;evm.TU.scaffold_139.38;evm.TU.scaffold_150.9;novel.1469;evm.TU.scaffold_2.20_evm.TU.scaffold_2.21;evm.TU.scaffold_26.315
RNA polymerase	ko03020	13 out of 1257 1.03420843277645%	125 out of 9464 1.32079459002536%	0.863587	1	13	novel.4583;novel.4804;novel.5574;novel.2672;novel.6166;novel.6513;novel.3618;novel.4108;evm.TU.scaffold_85.95;evm.TU.scaffold_117.398;novel.5378;novel.5379;novel.5380	K03006+K03006+K03006+K03006+K03006+K03006+K03006+K03006+K03014+K03043+K03043+K03043+K03043	4	novel.4804;novel.6513;novel.3618;novel.5378	9	novel.4583;novel.5574;novel.2672;novel.6166;novel.4108;evm.TU.scaffold_85.95;evm.TU.scaffold_117.398;novel.5379;novel.5380
RNA transport	ko03013	16 out of 1257 1.27287191726333%	271 out of 9464 2.86348267117498%	0.999979	1	16	evm.TU.scaffold_122.484;evm.TU.scaffold_240.19;novel.2570;evm.TU.scaffold_178.55;evm.TU.scaffold_52.141;evm.TU.scaffold_47.7;evm.TU.scaffold_1114.3;evm.TU.scaffold_174.52;novel.4383;evm.TU.scaffold_34.47;novel.4960;evm.TU.scaffold_243.165;evm.TU.scaffold_118.396;evm.TU.scaffold_136.110;novel.2533;evm.TU.scaffold_949.3	K00784+K03241+K03245+K03247+K03248+K03252+K03260+K03539+K12879+K13126+K13137+K14291+K14292+K14292+K14292+K14310	5	evm.TU.scaffold_240.19;evm.TU.scaffold_47.7;evm.TU.scaffold_34.47;evm.TU.scaffold_118.396;novel.2533	11	evm.TU.scaffold_122.484;novel.2570;evm.TU.scaffold_178.55;evm.TU.scaffold_52.141;evm.TU.scaffold_1114.3;evm.TU.scaffold_174.52;novel.4383;novel.4960;evm.TU.scaffold_243.165;evm.TU.scaffold_136.110;evm.TU.scaffold_949.3
Selenocompound metabolism	ko00450	5 out of 1257 0.397772474144789%	44 out of 9464 0.464919695688926%	0.712652	1	5	evm.TU.scaffold_99.17;evm.TU.scaffold_156.7;evm.TU.scaffold_22.595;evm.TU.scaffold_37.131;evm.TU.scaffold_96.339	K00384+K00384+K00384+K00384+K01874	3	evm.TU.scaffold_99.17;evm.TU.scaffold_156.7;evm.TU.scaffold_96.339	2	evm.TU.scaffold_22.595;evm.TU.scaffold_37.131
Sesquiterpenoid and triterpenoid biosynthesis	ko00909	11 out of 1257 0.875099443118536%	38 out of 9464 0.401521555367709%	0.00853695	1	11	AEY82696.1G;AEY82696.1-D3G;AAA19216.1-D19G;AAS66357.1-D10G;evm.TU.scaffold_694.4;evm.TU.scaffold_759.1;AAS66357.1-evm.model.scaffold_130.98G;evm.TU.scaffold_797.27;evm.TU.scaffold_177.92;evm.TU.scaffold_177.95;novel.5305	K14175+K14175+K15803+K15803+K15803+K15803+K15803+K15803+K15803+K15803+K15803	8	AEY82696.1G;AEY82696.1-D3G;AAS66357.1-D10G;evm.TU.scaffold_759.1;AAS66357.1-evm.model.scaffold_130.98G;evm.TU.scaffold_797.27;evm.TU.scaffold_177.92;evm.TU.scaffold_177.95	3	AAA19216.1-D19G;evm.TU.scaffold_694.4;novel.5305
SNARE interactions in vesicular transport	ko04130	4 out of 1257 0.318217979315831%	49 out of 9464 0.517751479289941%	0.905695	1	4	evm.TU.scaffold_22.334;evm.TU.scaffold_16.123;evm.TU.scaffold_176.82;evm.TU.scaffold_117.120	K08486+K08506+K08506+K08517	0	--	4	evm.TU.scaffold_22.334;evm.TU.scaffold_16.123;evm.TU.scaffold_176.82;evm.TU.scaffold_117.120
Sphingolipid metabolism	ko00600	17 out of 1257 1.35242641209228%	99 out of 9464 1.04606931530008%	0.158753	1	17	evm.TU.scaffold_32.113;evm.TU.scaffold_23.52;evm.TU.scaffold_141.170;evm.TU.scaffold_801.43;evm.TU.scaffold_865.264;evm.TU.scaffold_118.23;evm.TU.scaffold_202.10;evm.TU.scaffold_55.156;evm.TU.scaffold_26.77;novel.1161;novel.1163;evm.TU.scaffold_55.98;novel.2686;novel.2687;novel.2700;novel.1256;evm.TU.scaffold_10.103	K07407+K07407+K12309+K12309+K12309+K12309+K12309+K12309+K12309+K12309+K12309+K12349+K12349+K12349+K12349+K12349+K24621	5	evm.TU.scaffold_32.113;evm.TU.scaffold_26.77;novel.1163;evm.TU.scaffold_55.98;evm.TU.scaffold_10.103	12	evm.TU.scaffold_23.52;evm.TU.scaffold_141.170;evm.TU.scaffold_801.43;evm.TU.scaffold_865.264;evm.TU.scaffold_118.23;evm.TU.scaffold_202.10;evm.TU.scaffold_55.156;novel.1161;novel.2686;novel.2687;novel.2700;novel.1256
Spliceosome	ko03040	25 out of 1257 1.98886237072395%	315 out of 9464 3.32840236686391%	0.999069	1	25	evm.TU.scaffold_162.288;evm.TU.scaffold_1144.111;evm.TU.scaffold_179.94;evm.TU.scaffold_865.335;evm.TU.scaffold_12.351;evm.TU.scaffold_86.188;novel.2031;evm.TU.scaffold_130.5;novel.2785;novel.2812;evm.TU.scaffold_37.59;evm.TU.scaffold_92.538;evm.TU.scaffold_120.75;evm.TU.scaffold_130.199;evm.TU.scaffold_96.19;evm.TU.scaffold_177.301;evm.TU.scaffold_47.85;novel.1612;evm.TU.scaffold_178.97;evm.TU.s…	K03283+K03283+K03283+K03283+K03283+K03283+K03283+K11094+K11094+K11094+K11096+K12818+K12821+K12821+K12826+K12828+K12833+K12833+K12835+K12835+K12836+K12867+K12867+K12873+K12879	9	evm.TU.scaffold_162.288;evm.TU.scaffold_1144.111;evm.TU.scaffold_86.188;novel.2812;evm.TU.scaffold_37.59;evm.TU.scaffold_92.538;evm.TU.scaffold_120.75;evm.TU.scaffold_177.301;evm.TU.scaffold_178.97	16	evm.TU.scaffold_179.94;evm.TU.scaffold_865.335;evm.TU.scaffold_12.351;novel.2031;evm.TU.scaffold_130.5;novel.2785;evm.TU.scaffold_130.199;evm.TU.scaffold_96.19;evm.TU.scaffold_47.85;novel.1612;evm.TU.scaffold_731.66;novel.832;evm.TU.scaffold_153.276;evm.TU.scaffold_960.1;evm.TU.scaffold_75.93;novel.4383
Starch and sucrose metabolism	ko00500	80 out of 1257 6.36435958631663%	429 out of 9464 4.53296703296703%	0.000830266	0.111256	80	evm.TU.scaffold_18.317;evm.TU.scaffold_32.42;evm.TU.scaffold_865.313;evm.TU.scaffold_8.108;evm.TU.scaffold_97.9;evm.TU.scaffold_865.570;evm.TU.scaffold_12.66;evm.TU.scaffold_32.41;evm.TU.scaffold_12.401;evm.TU.scaffold_92.204;evm.TU.scaffold_55.186;evm.TU.scaffold_865.223;novel.5277;novel.5352;novel.5359;evm.TU.scaffold_797.8;evm.TU.scaffold_93.77;evm.TU.scaffold_22.274;evm.TU.scaffold_92.270;evm…	K00688+K00695+K00844+K00844+K00847+K00847+K00847+K00975+K00975+K00975+K01087+K01176+K01176+K01176+K01176+K01177+K01177+K01177+K01179+K01179+K01179+K01179+K01179+K01179+K01188+K01188+K01188+K01188+K01188+K01188+K01188+K01188+K01193+K01193+K01193+K01193+K01193+K01193+K01193+K01193+K01193+K01193+K01193+K01193+K01193+K01193+K01193+K01193+K01193+K01193+K01193+K01193+K01193+K01193+K01193+K01193+K01193+…	32	evm.TU.scaffold_32.41;evm.TU.scaffold_92.204;novel.5359;evm.TU.scaffold_797.8;evm.TU.scaffold_93.77;evm.TU.scaffold_101.285;evm.TU.scaffold_21.263;evm.TU.scaffold_25.8;evm.TU.scaffold_70.415;evm.TU.scaffold_669.1;evm.TU.scaffold_97.161;evm.TU.scaffold_155.138;evm.TU.scaffold_150.32;evm.TU.scaffold_107.102;evm.TU.scaffold_107.108;evm.TU.scaffold_10.54;evm.TU.scaffold_177.211;evm.TU.scaffold_141.19…	48	evm.TU.scaffold_18.317;evm.TU.scaffold_32.42;evm.TU.scaffold_865.313;evm.TU.scaffold_8.108;evm.TU.scaffold_97.9;evm.TU.scaffold_865.570;evm.TU.scaffold_12.66;evm.TU.scaffold_12.401;evm.TU.scaffold_55.186;evm.TU.scaffold_865.223;novel.5277;novel.5352;evm.TU.scaffold_22.274;evm.TU.scaffold_92.270;evm.TU.scaffold_905.10;evm.TU.scaffold_97.41;evm.TU.scaffold_117.193;evm.TU.scaffold_122.204;evm.TU.sca…
Steroid biosynthesis	ko00100	7 out of 1257 0.556881463802705%	45 out of 9464 0.475486052409129%	0.389368	1	7	evm.TU.scaffold_742.224;evm.TU.scaffold_290.18;evm.TU.scaffold_6.85;evm.TU.scaffold_1208.10;evm.TU.scaffold_153.393;evm.TU.scaffold_153.395;evm.TU.scaffold_47.222	K01052+K01052+K01052+K01052+K14423+K14423+K14674	4	evm.TU.scaffold_742.224;evm.TU.scaffold_153.393;evm.TU.scaffold_153.395;evm.TU.scaffold_47.222	3	evm.TU.scaffold_290.18;evm.TU.scaffold_6.85;evm.TU.scaffold_1208.10
Stilbenoid, diarylheptanoid and gingerol biosynthesis	ko00945	15 out of 1257 1.19331742243437%	49 out of 9464 0.517751479289941%	0.00123569	0.165582	15	evm.TU.scaffold_120.322;evm.TU.scaffold_18.173;evm.TU.scaffold_70.202;evm.TU.scaffold_96.705;evm.TU.scaffold_96.706;evm.TU.scaffold_1185.2;evm.TU.scaffold_855.134;evm.TU.scaffold_149.155;evm.TU.scaffold_1067.38;evm.TU.scaffold_141.189_evm.TU.scaffold_141.190;evm.TU.scaffold_153.143;novel.5210;novel.1426;evm.TU.scaffold_162.55;evm.TU.scaffold_243.93	K00487+K00588+K00588+K13065+K13065+K13065+K13065+K13065+K13065+K13065+K13065+K13065+K13065+K16040+K17212	7	evm.TU.scaffold_70.202;evm.TU.scaffold_96.706;evm.TU.scaffold_1185.2;evm.TU.scaffold_855.134;evm.TU.scaffold_1067.38;evm.TU.scaffold_141.189_evm.TU.scaffold_141.190;novel.1426	8	evm.TU.scaffold_120.322;evm.TU.scaffold_18.173;evm.TU.scaffold_96.705;evm.TU.scaffold_149.155;evm.TU.scaffold_153.143;novel.5210;evm.TU.scaffold_162.55;evm.TU.scaffold_243.93
Sulfur metabolism	ko00920	3 out of 1257 0.238663484486873%	40 out of 9464 0.422654268808115%	0.915409	1	3	evm.TU.scaffold_90.295;novel.2149;evm.TU.scaffold_596.39	K00641+K01738+K05907	2	novel.2149;evm.TU.scaffold_596.39	1	evm.TU.scaffold_90.295
Taurine and hypotaurine metabolism	ko00430	4 out of 1257 0.318217979315831%	12 out of 9464 0.126796280642434%	0.0636847	1	4	evm.TU.scaffold_92.217;evm.TU.scaffold_171.129;evm.TU.scaffold_171.133;evm.TU.scaffold_171.134	K01580+K01580+K01580+K01580	0	--	4	evm.TU.scaffold_92.217;evm.TU.scaffold_171.129;evm.TU.scaffold_171.133;evm.TU.scaffold_171.134
Terpenoid backbone biosynthesis	ko00900	2 out of 1257 0.159108989657916%	65 out of 9464 0.686813186813187%	0.998988	1	2	evm.TU.scaffold_96.778;CAK55186.1-D25G	K00587+K12742	0	--	2	evm.TU.scaffold_96.778;CAK55186.1-D25G
Thiamine metabolism	ko00730	1 out of 1257 0.0795544948289578%	35 out of 9464 0.369822485207101%	0.993245	1	1	evm.TU.scaffold_177.40	K03146	0	--	1	evm.TU.scaffold_177.40
Tropane, piperidine and pyridine alkaloid biosynthesis	ko00960	10 out of 1257 0.795544948289578%	55 out of 9464 0.581149619611158%	0.187336	1	10	evm.TU.scaffold_463.90;evm.TU.scaffold_12.457;evm.TU.scaffold_463.89;evm.TU.scaffold_122.689;novel.5597;evm.TU.scaffold_21.62;novel.4774;novel.3651;novel.3656;evm.TU.scaffold_55.210	K00276+K00276+K00276+K00815+K00815+K08081+K08081+K08081+K08081+K15849	3	novel.4774;novel.3656;evm.TU.scaffold_55.210	7	evm.TU.scaffold_463.90;evm.TU.scaffold_12.457;evm.TU.scaffold_463.89;evm.TU.scaffold_122.689;novel.5597;evm.TU.scaffold_21.62;novel.3651
Tryptophan metabolism	ko00380	16 out of 1257 1.27287191726333%	109 out of 9464 1.15173288250211%	0.374021	1	16	evm.TU.scaffold_742.7;evm.TU.scaffold_96.83;evm.TU.scaffold_96.77;evm.TU.scaffold_122.161;evm.TU.scaffold_122.163;novel.6347;novel.1225;novel.1228;evm.TU.scaffold_117.277;evm.TU.scaffold_18.10;evm.TU.scaffold_21.154;evm.TU.scaffold_75.63;evm.TU.scaffold_421.18;evm.TU.scaffold_162.156;evm.TU.scaffold_162.157;evm.TU.scaffold_118.481	K00128+K01593+K01593+K01593+K01593+K01593+K01593+K01593+K01692+K11816+K11816+K11816+K11816+K13066+K13066+K22588	7	evm.TU.scaffold_96.83;evm.TU.scaffold_96.77;evm.TU.scaffold_122.161;novel.1225;evm.TU.scaffold_21.154;evm.TU.scaffold_421.18;evm.TU.scaffold_118.481	9	evm.TU.scaffold_742.7;evm.TU.scaffold_122.163;novel.6347;novel.1228;evm.TU.scaffold_117.277;evm.TU.scaffold_18.10;evm.TU.scaffold_75.63;evm.TU.scaffold_162.156;evm.TU.scaffold_162.157
Tyrosine metabolism	ko00350	23 out of 1257 1.82975338106603%	97 out of 9464 1.02493660185968%	0.00353567	0.47378	23	evm.TU.scaffold_12.274;evm.TU.scaffold_22.284;evm.TU.scaffold_111.54;evm.TU.scaffold_463.90;evm.TU.scaffold_12.457;evm.TU.scaffold_463.89;evm.TU.scaffold_865.506;evm.TU.scaffold_857.1_evm.TU.scaffold_857.2;evm.TU.scaffold_177.31;novel.5063;novel.5064;evm.TU.scaffold_177.210;novel.3336;evm.TU.scaffold_122.689;novel.5597;evm.TU.scaffold_96.83;evm.TU.scaffold_96.77;evm.TU.scaffold_122.161;evm.TU.sca…	K00121+K00121+K00121+K00276+K00276+K00276+K00422+K00422+K00422+K00422+K00422+K00457+K00457+K00815+K00815+K01593+K01593+K01593+K01593+K01593+K01593+K01593+K15849	12	evm.TU.scaffold_12.274;evm.TU.scaffold_22.284;evm.TU.scaffold_111.54;evm.TU.scaffold_865.506;evm.TU.scaffold_857.1_evm.TU.scaffold_857.2;novel.5063;novel.5064;evm.TU.scaffold_96.83;evm.TU.scaffold_96.77;evm.TU.scaffold_122.161;novel.1225;evm.TU.scaffold_55.210	11	evm.TU.scaffold_463.90;evm.TU.scaffold_12.457;evm.TU.scaffold_463.89;evm.TU.scaffold_177.31;evm.TU.scaffold_177.210;novel.3336;evm.TU.scaffold_122.689;novel.5597;evm.TU.scaffold_122.163;novel.6347;novel.1228
Ubiquinone and other terpenoid-quinone biosynthesis	ko00130	11 out of 1257 0.875099443118536%	70 out of 9464 0.739644970414201%	0.322849	1	11	evm.TU.scaffold_177.210;novel.3336;evm.TU.scaffold_120.322;evm.TU.scaffold_122.689;novel.5597;evm.TU.scaffold_96.669;evm.TU.scaffold_96.668;evm.TU.scaffold_96.758;evm.TU.scaffold_122.90;evm.TU.scaffold_147.6;evm.TU.scaffold_17.162	K00457+K00457+K00487+K00815+K00815+K01904+K01904+K01904+K01904+K03809+K12501	2	evm.TU.scaffold_96.669;evm.TU.scaffold_96.668	9	evm.TU.scaffold_177.210;novel.3336;evm.TU.scaffold_120.322;evm.TU.scaffold_122.689;novel.5597;evm.TU.scaffold_96.758;evm.TU.scaffold_122.90;evm.TU.scaffold_147.6;evm.TU.scaffold_17.162
Ubiquitin mediated proteolysis	ko04120	19 out of 1257 1.5115354017502%	265 out of 9464 2.80008453085376%	0.999514	1	19	evm.TU.scaffold_689.1;evm.TU.scaffold_7.8;evm.TU.scaffold_120.470;evm.TU.scaffold_21.33;evm.TU.scaffold_145.39;evm.TU.scaffold_145.38;evm.TU.scaffold_153.165;novel.1360;novel.2979;evm.TU.scaffold_128.46;evm.TU.scaffold_122.713;novel.19;evm.TU.scaffold_120.146;novel.5253;evm.TU.scaffold_120.336;novel.867;evm.TU.scaffold_36.4;evm.TU.scaffold_421.160;evm.TU.scaffold_330.62	K02927+K03094+K03347+K03347+K03363+K03363+K03363+K03363+K03363+K03364+K04506+K04506+K06688+K08770+K10260+K10260+K10576+K10581+K10615	11	evm.TU.scaffold_7.8;evm.TU.scaffold_120.470;evm.TU.scaffold_145.39;evm.TU.scaffold_145.38;evm.TU.scaffold_153.165;novel.2979;evm.TU.scaffold_128.46;evm.TU.scaffold_120.146;novel.867;evm.TU.scaffold_36.4;evm.TU.scaffold_421.160	8	evm.TU.scaffold_689.1;evm.TU.scaffold_21.33;novel.1360;evm.TU.scaffold_122.713;novel.19;novel.5253;evm.TU.scaffold_120.336;evm.TU.scaffold_330.62
Valine, leucine and isoleucine biosynthesis	ko00290	3 out of 1257 0.238663484486873%	26 out of 9464 0.274725274725275%	0.690308	1	3	evm.TU.scaffold_122.593;evm.TU.scaffold_32.131;evm.TU.scaffold_130.112	K00053+K00826+K01653	2	evm.TU.scaffold_122.593;evm.TU.scaffold_32.131	1	evm.TU.scaffold_130.112
Valine, leucine and isoleucine degradation	ko00280	19 out of 1257 1.5115354017502%	108 out of 9464 1.14116652578191%	0.12006	1	19	evm.TU.scaffold_249.4;evm.TU.scaffold_249.5;novel.315;novel.87;novel.137;evm.TU.scaffold_742.7;evm.TU.scaffold_58.28;novel.2434;novel.6163;novel.4128;evm.TU.scaffold_96.331;evm.TU.scaffold_96.330;evm.TU.scaffold_32.131;evm.TU.scaffold_117.277;evm.TU.scaffold_168.45;evm.TU.scaffold_280.7;evm.TU.scaffold_122.511;evm.TU.scaffold_70.329;evm.TU.scaffold_174.246	K00020+K00020+K00020+K00020+K00020+K00128+K00140+K00140+K00140+K00140+K00166+K00166+K00826+K01692+K05605+K05605+K05605+K05605+K05607	8	evm.TU.scaffold_249.5;novel.87;evm.TU.scaffold_58.28;novel.4128;evm.TU.scaffold_32.131;evm.TU.scaffold_280.7;evm.TU.scaffold_70.329;evm.TU.scaffold_174.246	11	evm.TU.scaffold_249.4;novel.315;novel.137;evm.TU.scaffold_742.7;novel.2434;novel.6163;evm.TU.scaffold_96.331;evm.TU.scaffold_96.330;evm.TU.scaffold_117.277;evm.TU.scaffold_168.45;evm.TU.scaffold_122.511
Various types of N-glycan biosynthesis	ko00513	11 out of 1257 0.875099443118536%	73 out of 9464 0.77134404057481%	0.375719	1	11	novel.2741;novel.3027;novel.4226;evm.TU.scaffold_90.219;evm.TU.scaffold_22.27;evm.TU.scaffold_120.220;novel.5324;evm.TU.scaffold_122.223;novel.4831;evm.TU.scaffold_28.6;evm.TU.scaffold_845.1	K01230+K01230+K01230+K03847+K03847+K07441+K07441+K12373+K12667+K12669+K12670	5	novel.2741;novel.3027;novel.4226;evm.TU.scaffold_120.220;evm.TU.scaffold_122.223	6	evm.TU.scaffold_90.219;evm.TU.scaffold_22.27;novel.5324;novel.4831;evm.TU.scaffold_28.6;evm.TU.scaffold_845.1
Zeatin biosynthesis	ko00908	13 out of 1257 1.03420843277645%	64 out of 9464 0.676246830092984%	0.0752506	1	13	evm.TU.scaffold_120.138_evm.TU.scaffold_120.139;evm.TU.scaffold_74.18;evm.TU.scaffold_118.202;evm.TU.scaffold_18.39;novel.3678;evm.TU.scaffold_618.16;evm.TU.scaffold_17.45;evm.TU.scaffold_103.90;evm.TU.scaffold_290.73;novel.5928;evm.TU.scaffold_120.415;evm.TU.scaffold_118.506;novel.1148	K00279+K00279+K00279+K00279+K13493+K13495+K13496+K13496+K13496+K13496+K23452+K23452+K23452	3	evm.TU.scaffold_618.16;evm.TU.scaffold_103.90;evm.TU.scaffold_120.415	10	evm.TU.scaffold_120.138_evm.TU.scaffold_120.139;evm.TU.scaffold_74.18;evm.TU.scaffold_118.202;evm.TU.scaffold_18.39;novel.3678;evm.TU.scaffold_17.45;evm.TU.scaffold_290.73;novel.5928;evm.TU.scaffold_118.506;novel.1148

## Sheet: Table S9
Table S9. KEGG analysis of differentially expressed genes detected in flowers at the Lu stage by RNA-seq analysis
KEGG_pathway	ko_id	Cluster_frequency	Genome_frequency	P-value	Corrected_P-value	count	GeneID	KEGG Orthology	Up	Up_gene	Down	Down_gene
2-Oxocarboxylic acid metabolism	ko01210	9 out of 2106 0.427350427350427%	70 out of 9464 0.739644970414201%	0.984321	1	9	evm.TU.scaffold_70.490;evm.TU.scaffold_122.542;evm.TU.scaffold_70.342;evm.TU.scaffold_70.343;evm.TU.scaffold_90.292;evm.TU.scaffold_153.191;evm.TU.scaffold_130.112;evm.TU.scaffold_122.624;evm.TU.scaffold_865.358	K00030+K00031+K00826+K00826+K00928+K01438+K01653+K14455+K14677	6	evm.TU.scaffold_70.490;evm.TU.scaffold_122.542;evm.TU.scaffold_70.342;evm.TU.scaffold_70.343;evm.TU.scaffold_90.292;evm.TU.scaffold_122.624	3	evm.TU.scaffold_153.191;evm.TU.scaffold_130.112;evm.TU.scaffold_865.358
ABC transporters	ko02010	42 out of 2106 1.99430199430199%	162 out of 9464 1.71174978867287%	0.149707	1	42	evm.TU.scaffold_120.50;evm.TU.scaffold_55.256;evm.TU.scaffold_169.53;evm.TU.scaffold_120.4;evm.TU.scaffold_40.5;evm.TU.scaffold_52.226;evm.TU.scaffold_52.225;evm.TU.scaffold_421.60;evm.TU.scaffold_85.77;evm.TU.scaffold_24.299;evm.TU.scaffold_174.104;evm.TU.scaffold_174.105;evm.TU.scaffold_174.135;evm.TU.scaffold_96.8;evm.TU.scaffold_156.175;evm.TU.scaffold_21.202;novel.6473;novel.2036;evm.TU.scaf…	K05658+K05658+K05658+K05658+K05658+K05658+K05658+K05658+K05658+K05658+K05658+K05658+K05658+K05658+K05658+K05658+K05658+K05658+K05665+K05665+K05665+K05665+K05665+K05666+K05666+K05666+K05666+K05681+K05681+K05681+K05681+K05681+K05681+K05681+K05681+K05681+K05681+K08711+K08711+K08711+K08711+K08711	21	evm.TU.scaffold_120.50;evm.TU.scaffold_55.256;evm.TU.scaffold_169.53;evm.TU.scaffold_40.5;evm.TU.scaffold_174.135;evm.TU.scaffold_96.8;evm.TU.scaffold_21.202;novel.6473;novel.2036;evm.TU.scaffold_117.359;evm.TU.scaffold_117.360;evm.TU.scaffold_153.452;evm.TU.scaffold_1143.2;evm.TU.scaffold_22.189;evm.TU.scaffold_97.90;evm.TU.scaffold_865.512;evm.TU.scaffold_149.200;evm.TU.scaffold_12.283;evm.TU.s…	21	evm.TU.scaffold_120.4;evm.TU.scaffold_52.226;evm.TU.scaffold_52.225;evm.TU.scaffold_421.60;evm.TU.scaffold_85.77;evm.TU.scaffold_24.299;evm.TU.scaffold_174.104;evm.TU.scaffold_174.105;evm.TU.scaffold_156.175;evm.TU.scaffold_179.262;evm.TU.scaffold_179.261;evm.TU.scaffold_59.42;evm.TU.scaffold_59.41;evm.TU.scaffold_160.59;evm.TU.scaffold_70.132;evm.TU.scaffold_117.134;evm.TU.scaffold_21.9;evm.TU.s…
Aflatoxin biosynthesis	ko00254	1 out of 2106 0.0474833808167142%	3 out of 9464 0.0316990701606086%	0.530089	1	1	evm.TU.scaffold_710.20	K11262	1	evm.TU.scaffold_710.20	0	--
Alanine, aspartate and glutamate metabolism	ko00250	18 out of 2106 0.854700854700855%	76 out of 9464 0.803043110735418%	0.425729	1	18	evm.TU.scaffold_153.209;novel.3436;novel.4033;evm.TU.scaffold_153.126;evm.TU.scaffold_162.632;evm.TU.scaffold_22.587;evm.TU.scaffold_92.217;evm.TU.scaffold_92.181;evm.TU.scaffold_171.49;evm.TU.scaffold_21.110;evm.TU.scaffold_122.99;evm.TU.scaffold_117.164;evm.TU.scaffold_117.162;evm.TU.scaffold_17.191;evm.TU.scaffold_107.95;evm.TU.scaffold_70.232;evm.TU.scaffold_37.18;evm.TU.scaffold_122.624	K00609+K00609+K00609+K00764+K00764+K00827+K01580+K01915+K01915+K01915+K01940+K01953+K01953+K01953+K13051+K13051+K13051+K14455	7	novel.3436;novel.4033;evm.TU.scaffold_162.632;evm.TU.scaffold_171.49;evm.TU.scaffold_122.99;evm.TU.scaffold_70.232;evm.TU.scaffold_122.624	11	evm.TU.scaffold_153.209;evm.TU.scaffold_153.126;evm.TU.scaffold_22.587;evm.TU.scaffold_92.217;evm.TU.scaffold_92.181;evm.TU.scaffold_21.110;evm.TU.scaffold_117.164;evm.TU.scaffold_117.162;evm.TU.scaffold_17.191;evm.TU.scaffold_107.95;evm.TU.scaffold_37.18
alpha-Linolenic acid metabolism	ko00592	29 out of 2106 1.37701804368471%	80 out of 9464 0.84530853761623%	0.00297253	0.404265	29	evm.TU.scaffold_177.140;evm.TU.scaffold_96.561;evm.TU.scaffold_122.670;evm.TU.scaffold_18.413_evm.TU.scaffold_18.408;evm.TU.scaffold_153.38;evm.TU.scaffold_179.249;evm.TU.scaffold_10.3;evm.TU.scaffold_5.101;evm.TU.scaffold_5.100;evm.TU.scaffold_773.30;evm.TU.scaffold_92.260;novel.101;evm.TU.scaffold_421.25;evm.TU.scaffold_147.75;evm.TU.scaffold_26.504;evm.TU.scaffold_9.7;evm.TU.scaffold_52.242;ev…	K00232+K00232+K00232+K00454+K00454+K01047+K01047+K01723+K01723+K05894+K05894+K05894+K07513+K08241+K08241+K08241+K08241+K10526+K10526+K10527+K10528+K14674+K14674+K16818+K16818+K16818+K16818+K16818+K16818	23	evm.TU.scaffold_177.140;evm.TU.scaffold_122.670;evm.TU.scaffold_18.413_evm.TU.scaffold_18.408;evm.TU.scaffold_153.38;evm.TU.scaffold_179.249;evm.TU.scaffold_5.101;evm.TU.scaffold_5.100;evm.TU.scaffold_773.30;evm.TU.scaffold_92.260;novel.101;evm.TU.scaffold_421.25;evm.TU.scaffold_9.7;evm.TU.scaffold_52.242;evm.TU.scaffold_966.161;evm.TU.scaffold_122.459;evm.TU.scaffold_47.222;evm.TU.scaffold_92.45…	6	evm.TU.scaffold_96.561;evm.TU.scaffold_10.3;evm.TU.scaffold_147.75;evm.TU.scaffold_26.504;evm.TU.scaffold_52.351;novel.4544
Amino sugar and nucleotide sugar metabolism	ko00520	96 out of 2106 4.55840455840456%	305 out of 9464 3.22273879966188%	9.70719e-05	0.0132018	96	evm.TU.scaffold_37.91;novel.5936;evm.TU.scaffold_47.14;evm.TU.scaffold_70.85;novel.4223;evm.TU.scaffold_18.430;evm.TU.scaffold_33.95;evm.TU.scaffold_865.313;evm.TU.scaffold_136.33;evm.TU.scaffold_8.108;evm.TU.scaffold_92.468;evm.TU.scaffold_120.145;evm.TU.scaffold_120.144;evm.TU.scaffold_97.9;evm.TU.scaffold_865.570;evm.TU.scaffold_162.237;evm.TU.scaffold_118.261;evm.TU.scaffold_90.149;evm.TU.sca…	K00012+K00012+K00326+K00326+K00326+K00621+K00844+K00844+K00844+K00844+K00844+K00844+K00844+K00847+K00847+K00847+K00963+K00966+K00966+K00966+K00972+K00975+K00975+K00975+K00975+K01183+K01183+K01183+K01183+K01183+K01183+K01183+K01183+K01209+K01209+K01209+K01711+K01784+K01784+K01835+K01835+K02377+K08678+K08678+K08678+K08679+K08679+K08679+K08679+K08679+K12373+K12447+K12447+K12447+K12447+K12447+K12447+…	69	evm.TU.scaffold_37.91;novel.5936;novel.4223;evm.TU.scaffold_18.430;evm.TU.scaffold_33.95;evm.TU.scaffold_136.33;evm.TU.scaffold_92.468;evm.TU.scaffold_120.145;evm.TU.scaffold_120.144;evm.TU.scaffold_162.237;evm.TU.scaffold_118.261;evm.TU.scaffold_74.66;evm.TU.scaffold_52.142;evm.TU.scaffold_596.86;evm.TU.scaffold_108.87;evm.TU.scaffold_122.733;evm.TU.scaffold_752.6;novel.6232;evm.TU.scaffold_47.4…	27	evm.TU.scaffold_47.14;evm.TU.scaffold_70.85;evm.TU.scaffold_865.313;evm.TU.scaffold_8.108;evm.TU.scaffold_97.9;evm.TU.scaffold_865.570;evm.TU.scaffold_90.149;evm.TU.scaffold_12.401;evm.TU.scaffold_742.147;evm.TU.scaffold_141.88;evm.TU.scaffold_77.166;evm.TU.scaffold_145.77;evm.TU.scaffold_90.123;evm.TU.scaffold_752.8;novel.6231;evm.TU.scaffold_22.505;novel.5926;novel.6034;novel.785;novel.2951;nov…
Aminoacyl-tRNA biosynthesis	ko00970	16 out of 2106 0.759734093067426%	102 out of 9464 1.07776838546069%	0.962045	1	16	evm.TU.scaffold_52.255;evm.TU.scaffold_22.299;evm.TU.scaffold_162.192;novel.5593;evm.TU.scaffold_169.106;evm.TU.scaffold_176.37;evm.TU.scaffold_157.72;evm.TU.scaffold_108.23;evm.TU.scaffold_5.82;evm.TU.scaffold_5.41;evm.TU.scaffold_96.87;evm.TU.scaffold_104.59;evm.TU.scaffold_1067.34;evm.TU.scaffold_18.357;evm.TU.scaffold_85.128;evm.TU.scaffold_193.2	K00604+K01870+K01870+K01870+K01872+K01872+K01873+K01875+K01889+K02433+K02433+K02433+K02433+K02433+K04567+K04567	6	evm.TU.scaffold_162.192;novel.5593;evm.TU.scaffold_5.41;evm.TU.scaffold_104.59;evm.TU.scaffold_18.357;evm.TU.scaffold_193.2	10	evm.TU.scaffold_52.255;evm.TU.scaffold_22.299;evm.TU.scaffold_169.106;evm.TU.scaffold_176.37;evm.TU.scaffold_157.72;evm.TU.scaffold_108.23;evm.TU.scaffold_5.82;evm.TU.scaffold_96.87;evm.TU.scaffold_1067.34;evm.TU.scaffold_85.128
Arachidonic acid metabolism	ko00590	8 out of 2106 0.379867046533713%	40 out of 9464 0.422654268808115%	0.693923	1	8	evm.TU.scaffold_13.24;evm.TU.scaffold_179.249;evm.TU.scaffold_10.3;evm.TU.scaffold_966.152;evm.TU.scaffold_9.63;evm.TU.scaffold_47.222;evm.TU.scaffold_92.456;evm.TU.scaffold_120.186	K00079+K01047+K01047+K08726+K08726+K14674+K14674+K18592	5	evm.TU.scaffold_13.24;evm.TU.scaffold_179.249;evm.TU.scaffold_47.222;evm.TU.scaffold_92.456;evm.TU.scaffold_120.186	3	evm.TU.scaffold_10.3;evm.TU.scaffold_966.152;evm.TU.scaffold_9.63
Arginine and proline metabolism	ko00330	18 out of 2106 0.854700854700855%	93 out of 9464 0.982671174978867%	0.785858	1	18	evm.TU.scaffold_152.10;evm.TU.scaffold_152.56;evm.TU.scaffold_22.436;evm.TU.scaffold_152.8;novel.3341;evm.TU.scaffold_96.852;evm.TU.scaffold_92.80;novel.5471;novel.520;novel.3388;novel.3435;novel.2480;evm.TU.scaffold_9.112;evm.TU.scaffold_1140.1;evm.TU.scaffold_122.624;evm.TU.scaffold_26.406;evm.TU.scaffold_140.104;evm.TU.scaffold_118.223	K00128+K00318+K00472+K00797+K01426+K01583+K01611+K12251+K12251+K12251+K12251+K12259+K13366+K13366+K14455+K17839+K17839+K17839	17	evm.TU.scaffold_152.56;evm.TU.scaffold_22.436;evm.TU.scaffold_152.8;novel.3341;evm.TU.scaffold_96.852;evm.TU.scaffold_92.80;novel.5471;novel.520;novel.3388;novel.3435;novel.2480;evm.TU.scaffold_9.112;evm.TU.scaffold_1140.1;evm.TU.scaffold_122.624;evm.TU.scaffold_26.406;evm.TU.scaffold_140.104;evm.TU.scaffold_118.223	1	evm.TU.scaffold_152.10
Arginine biosynthesis	ko00220	8 out of 2106 0.379867046533713%	42 out of 9464 0.443786982248521%	0.74764	1	8	evm.TU.scaffold_421.35;evm.TU.scaffold_153.191;evm.TU.scaffold_92.181;evm.TU.scaffold_171.49;evm.TU.scaffold_21.110;evm.TU.scaffold_122.99;evm.TU.scaffold_122.624;evm.TU.scaffold_865.358	K00611+K01438+K01915+K01915+K01915+K01940+K14455+K14677	3	evm.TU.scaffold_171.49;evm.TU.scaffold_122.99;evm.TU.scaffold_122.624	5	evm.TU.scaffold_421.35;evm.TU.scaffold_153.191;evm.TU.scaffold_92.181;evm.TU.scaffold_21.110;evm.TU.scaffold_865.358
Ascorbate and aldarate metabolism	ko00053	43 out of 2106 2.04178537511871%	135 out of 9464 1.42645815722739%	0.00606388	0.824688	43	evm.TU.scaffold_176.243;evm.TU.scaffold_86.310;evm.TU.scaffold_37.91;novel.5936;evm.TU.scaffold_18.373;evm.TU.scaffold_174.151;evm.TU.scaffold_179.357;novel.6384;evm.TU.scaffold_152.10;evm.TU.scaffold_0.39;evm.TU.scaffold_76.4;evm.TU.scaffold_5.162;novel.804;evm.TU.scaffold_162.690;evm.TU.scaffold_164.1;evm.TU.scaffold_33.131;evm.TU.scaffold_33.132;evm.TU.scaffold_90.166;evm.TU.scaffold_92.90;evm…	K00002+K00002+K00012+K00012+K00103+K00103+K00103+K00103+K00128+K00423+K00423+K00423+K00423+K00434+K00469+K00469+K00469+K08679+K08679+K08679+K08679+K08679+K12447+K12447+K12447+K12447+K12447+K12447+K12447+K12447+K12447+K12447+K12447+K12447+K12447+K14190+K14190+K16190+K16190+K16190+K18649+K18649+K21888	23	evm.TU.scaffold_86.310;evm.TU.scaffold_37.91;novel.5936;evm.TU.scaffold_179.357;novel.6384;evm.TU.scaffold_5.162;novel.804;evm.TU.scaffold_90.166;evm.TU.scaffold_92.90;evm.TU.scaffold_463.84;evm.TU.scaffold_162.416;novel.2992;novel.5581;novel.6242;novel.80;novel.3051;novel.3052;novel.3675;novel.4541;evm.TU.scaffold_75.95;evm.TU.scaffold_122.456;evm.TU.scaffold_118.460;evm.TU.scaffold_160.34	20	evm.TU.scaffold_176.243;evm.TU.scaffold_18.373;evm.TU.scaffold_174.151;evm.TU.scaffold_152.10;evm.TU.scaffold_0.39;evm.TU.scaffold_76.4;evm.TU.scaffold_162.690;evm.TU.scaffold_164.1;evm.TU.scaffold_33.131;evm.TU.scaffold_33.132;novel.5926;novel.6034;novel.785;novel.2951;novel.3813;novel.3971;evm.TU.scaffold_70.361;evm.TU.scaffold_55.138;evm.TU.scaffold_160.31;evm.TU.scaffold_1141.1
Autophagy - other	ko04136	5 out of 2106 0.237416904083571%	61 out of 9464 0.644547759932375%	0.999058	1	5	evm.TU.scaffold_157.39;novel.5899;evm.TU.scaffold_96.712;evm.TU.scaffold_120.279;novel.1474	K04382+K07203+K08330+K08336+K08341	4	evm.TU.scaffold_157.39;novel.5899;evm.TU.scaffold_120.279;novel.1474	1	evm.TU.scaffold_96.712
Basal transcription factors	ko03022	3 out of 2106 0.142450142450142%	60 out of 9464 0.633981403212172%	0.999957	1	3	evm.TU.scaffold_5.147;evm.TU.scaffold_110.19;evm.TU.scaffold_171.175	K02202+K03122+K10844	1	evm.TU.scaffold_5.147	2	evm.TU.scaffold_110.19;evm.TU.scaffold_171.175
Base excision repair	ko03410	11 out of 2106 0.522317188983856%	58 out of 9464 0.612848689771767%	0.773181	1	11	evm.TU.scaffold_177.77;evm.TU.scaffold_177.78;evm.TU.scaffold_120.308;evm.TU.scaffold_22.162;evm.TU.scaffold_22.416;evm.TU.scaffold_179.49;evm.TU.scaffold_52.19;evm.TU.scaffold_47.205;evm.TU.scaffold_55.182;evm.TU.scaffold_775.10;evm.TU.scaffold_280.2	K01246+K01246+K02325+K03506+K03575+K03648+K10747+K10771+K10772+K10773+K10802	7	evm.TU.scaffold_177.77;evm.TU.scaffold_177.78;evm.TU.scaffold_22.416;evm.TU.scaffold_47.205;evm.TU.scaffold_55.182;evm.TU.scaffold_775.10;evm.TU.scaffold_280.2	4	evm.TU.scaffold_120.308;evm.TU.scaffold_22.162;evm.TU.scaffold_179.49;evm.TU.scaffold_52.19
Benzoxazinoid biosynthesis	ko00402	3 out of 2106 0.142450142450142%	10 out of 9464 0.105663567202029%	0.390856	1	3	evm.TU.scaffold_176.68;evm.TU.scaffold_17.10;evm.TU.scaffold_92.176	K13229+K13229+K13229	1	evm.TU.scaffold_176.68	2	evm.TU.scaffold_17.10;evm.TU.scaffold_92.176
beta-Alanine metabolism	ko00410	26 out of 2106 1.23456790123457%	78 out of 9464 0.824175824175824%	0.0158723	1	26	evm.TU.scaffold_152.10;evm.TU.scaffold_58.28;novel.2434;novel.6079;novel.1786;novel.4128;evm.TU.scaffold_177.140;evm.TU.scaffold_96.561;evm.TU.scaffold_122.670;evm.TU.scaffold_463.90;evm.TU.scaffold_463.91;evm.TU.scaffold_12.457;evm.TU.scaffold_168.27;evm.TU.scaffold_92.558;evm.TU.scaffold_55.180;evm.TU.scaffold_463.89;evm.TU.scaffold_855.93;evm.TU.scaffold_92.217;evm.TU.scaffold_280.7;evm.TU.sca…	K00128+K00140+K00140+K00140+K00140+K00140+K00232+K00232+K00232+K00276+K00276+K00276+K00276+K00276+K00276+K00276+K01431+K01580+K05605+K05605+K12259+K13366+K13366+K17839+K17839+K17839	19	evm.TU.scaffold_58.28;novel.6079;novel.1786;novel.4128;evm.TU.scaffold_177.140;evm.TU.scaffold_122.670;evm.TU.scaffold_463.91;evm.TU.scaffold_168.27;evm.TU.scaffold_92.558;evm.TU.scaffold_55.180;evm.TU.scaffold_855.93;evm.TU.scaffold_280.7;evm.TU.scaffold_70.329;novel.2480;evm.TU.scaffold_9.112;evm.TU.scaffold_1140.1;evm.TU.scaffold_26.406;evm.TU.scaffold_140.104;evm.TU.scaffold_118.223	7	evm.TU.scaffold_152.10;novel.2434;evm.TU.scaffold_96.561;evm.TU.scaffold_463.90;evm.TU.scaffold_12.457;evm.TU.scaffold_463.89;evm.TU.scaffold_92.217
Betalain biosynthesis	ko00965	18 out of 2106 0.854700854700855%	41 out of 9464 0.433220625528318%	0.00161989	0.220305	18	evm.TU.scaffold_26.591;evm.TU.scaffold_96.83;evm.TU.scaffold_96.77;evm.TU.scaffold_177.143;evm.TU.scaffold_122.161;evm.TU.scaffold_122.163;evm.TU.scaffold_865.594;evm.TU.scaffold_865.595;novel.6347;novel.1972;evm.TU.scaffold_47.15;evm.TU.scaffold_97.6;evm.TU.scaffold_55.279;evm.TU.scaffold_96.861;evm.TU.scaffold_12.230;evm.TU.scaffold_33.158;novel.1100;novel.2962	K01593+K01593+K01593+K01593+K01593+K01593+K01593+K01593+K01593+K01593+K15777+K15777+K15777+K15777+K15777+K15777+K15777+K15777	8	evm.TU.scaffold_26.591;evm.TU.scaffold_96.83;evm.TU.scaffold_122.161;evm.TU.scaffold_865.594;evm.TU.scaffold_865.595;novel.1972;evm.TU.scaffold_47.15;evm.TU.scaffold_55.279	10	evm.TU.scaffold_96.77;evm.TU.scaffold_177.143;evm.TU.scaffold_122.163;novel.6347;evm.TU.scaffold_97.6;evm.TU.scaffold_96.861;evm.TU.scaffold_12.230;evm.TU.scaffold_33.158;novel.1100;novel.2962
Biosynthesis of amino acids	ko01230	77 out of 2106 3.65622032288699%	334 out of 9464 3.52916314454776%	0.381371	1	77	evm.TU.scaffold_70.490;evm.TU.scaffold_122.542;evm.TU.scaffold_97.71;evm.TU.scaffold_752.136;evm.TU.scaffold_96.748;evm.TU.scaffold_101.164;evm.TU.scaffold_40.134;evm.TU.scaffold_157.96;evm.TU.scaffold_174.239;evm.TU.scaffold_145.137;evm.TU.scaffold_182.2;evm.TU.scaffold_8.136;evm.TU.scaffold_421.35;evm.TU.scaffold_90.302;evm.TU.scaffold_90.295;evm.TU.scaffold_26.259;evm.TU.scaffold_156.278;evm.T…	K00030+K00031+K00058+K00058+K00058+K00134+K00549+K00549+K00600+K00600+K00600+K00600+K00611+K00616+K00641+K00641+K00789+K00789+K00817+K00826+K00826+K00831+K00850+K00850+K00850+K00850+K00873+K00873+K00873+K00873+K00873+K00891+K00891+K00928+K01079+K01438+K01623+K01623+K01623+K01623+K01653+K01657+K01658+K01689+K01689+K01695+K01695+K01696+K01696+K01738+K01783+K01803+K01803+K01803+K01807+K01807+K01850+…	53	evm.TU.scaffold_70.490;evm.TU.scaffold_122.542;evm.TU.scaffold_97.71;evm.TU.scaffold_752.136;evm.TU.scaffold_96.748;evm.TU.scaffold_40.134;evm.TU.scaffold_157.96;evm.TU.scaffold_174.239;evm.TU.scaffold_145.137;evm.TU.scaffold_8.136;evm.TU.scaffold_90.302;evm.TU.scaffold_26.259;evm.TU.scaffold_117.240;novel.6497;evm.TU.scaffold_70.342;evm.TU.scaffold_70.343;evm.TU.scaffold_176.222;evm.TU.scaffold_…	24	evm.TU.scaffold_101.164;evm.TU.scaffold_182.2;evm.TU.scaffold_421.35;evm.TU.scaffold_90.295;evm.TU.scaffold_156.278;evm.TU.scaffold_12.221;evm.TU.scaffold_742.232;evm.TU.scaffold_118.140;evm.TU.scaffold_96.602;evm.TU.scaffold_153.191;evm.TU.scaffold_26.481;evm.TU.scaffold_130.112;evm.TU.scaffold_122.186;evm.TU.scaffold_179.373;evm.TU.scaffold_3.6;evm.TU.scaffold_92.181;evm.TU.scaffold_21.110;evm.…
Biosynthesis of cofactors	ko01240	86 out of 2106 4.08357075023742%	366 out of 9464 3.86728655959425%	0.29888	1	86	evm.TU.scaffold_176.243;evm.TU.scaffold_86.310;evm.TU.scaffold_37.91;novel.5936;evm.TU.scaffold_21.61;evm.TU.scaffold_97.31;evm.TU.scaffold_18.373;evm.TU.scaffold_174.151;evm.TU.scaffold_179.357;novel.6384;evm.TU.scaffold_152.10;evm.TU.scaffold_174.239;evm.TU.scaffold_145.137;evm.TU.scaffold_182.2;evm.TU.scaffold_8.136;evm.TU.scaffold_153.209;novel.3436;novel.4033;evm.TU.scaffold_156.278;evm.TU.s…	K00002+K00002+K00012+K00012+K00059+K00059+K00103+K00103+K00103+K00103+K00128+K00600+K00600+K00600+K00600+K00609+K00609+K00609+K00789+K00789+K00793+K00794+K00826+K00826+K00831+K00858+K00873+K00873+K00873+K00873+K00873+K00939+K00939+K00939+K00939+K00939+K00940+K00963+K00966+K00966+K00966+K01599+K01698+K01772+K01937+K02552+K02552+K03146+K03146+K03517+K03635+K03635+K03637+K03809+K03809+K04487+K06210+…	57	evm.TU.scaffold_86.310;evm.TU.scaffold_37.91;novel.5936;evm.TU.scaffold_179.357;novel.6384;evm.TU.scaffold_174.239;evm.TU.scaffold_145.137;evm.TU.scaffold_8.136;novel.3436;novel.4033;evm.TU.scaffold_117.240;evm.TU.scaffold_162.101;evm.TU.scaffold_101.295;evm.TU.scaffold_70.342;evm.TU.scaffold_70.343;evm.TU.scaffold_176.222;evm.TU.scaffold_21.18;evm.TU.scaffold_12.9;evm.TU.scaffold_742.124;evm.TU.…	29	evm.TU.scaffold_176.243;evm.TU.scaffold_21.61;evm.TU.scaffold_97.31;evm.TU.scaffold_18.373;evm.TU.scaffold_174.151;evm.TU.scaffold_152.10;evm.TU.scaffold_182.2;evm.TU.scaffold_153.209;evm.TU.scaffold_156.278;evm.TU.scaffold_118.140;evm.TU.scaffold_101.179;evm.TU.scaffold_122.97;evm.TU.scaffold_90.149;evm.TU.scaffold_22.81;evm.TU.scaffold_22.22;evm.TU.scaffold_22.21;evm.TU.scaffold_177.40;evm.TU.s…
Biosynthesis of secondary metabolites	ko01110	625 out of 2106 29.6771130104463%	2282 out of 9464 24.112426035503%	0	0	625	evm.TU.scaffold_153.227;evm.TU.scaffold_176.243;evm.TU.scaffold_86.310;evm.TU.scaffold_855.2;evm.TU.scaffold_855.1;evm.TU.scaffold_243.36;evm.TU.scaffold_122.577;evm.TU.scaffold_70.490;evm.TU.scaffold_122.542;evm.TU.scaffold_24.13;evm.TU.scaffold_35.12;evm.TU.scaffold_122.68;evm.TU.scaffold_97.71;evm.TU.scaffold_752.136;evm.TU.scaffold_96.748;evm.TU.scaffold_21.61;evm.TU.scaffold_97.31;evm.TU.sca…	K00001+K00002+K00002+K00021+K00021+K00021+K00026+K00030+K00031+K00033+K00033+K00036+K00058+K00058+K00058+K00059+K00059+K00083+K00083+K00099+K00099+K00121+K00121+K00121+K00128+K00134+K00161+K00161+K00162+K00166+K00218+K00227+K00232+K00232+K00232+K00235+K00235+K00276+K00276+K00276+K00276+K00276+K00276+K00276+K00281+K00307+K00307+K00318+K00422+K00422+K00430+K00430+K00430+K00430+K00430+K00430+K00430+…	394	evm.TU.scaffold_153.227;evm.TU.scaffold_86.310;evm.TU.scaffold_855.2;evm.TU.scaffold_855.1;evm.TU.scaffold_243.36;evm.TU.scaffold_122.577;evm.TU.scaffold_70.490;evm.TU.scaffold_122.542;evm.TU.scaffold_24.13;evm.TU.scaffold_35.12;evm.TU.scaffold_122.68;evm.TU.scaffold_97.71;evm.TU.scaffold_752.136;evm.TU.scaffold_96.748;evm.TU.scaffold_118.462;evm.TU.scaffold_9.99;evm.TU.scaffold_117.453;evm.TU.sc…	231	evm.TU.scaffold_176.243;evm.TU.scaffold_21.61;evm.TU.scaffold_97.31;evm.TU.scaffold_22.473;evm.TU.scaffold_152.10;evm.TU.scaffold_101.164;evm.TU.scaffold_865.138;evm.TU.scaffold_117.172;evm.TU.scaffold_52.318;evm.TU.scaffold_96.561;evm.TU.scaffold_463.90;evm.TU.scaffold_12.457;evm.TU.scaffold_463.89;evm.TU.scaffold_96.556;evm.TU.scaffold_162.41;evm.TU.scaffold_99.72;evm.TU.scaffold_118.464;evm.TU…
Biosynthesis of unsaturated fatty acids	ko01040	16 out of 2106 0.759734093067426%	39 out of 9464 0.412087912087912%	0.00649677	0.883561	16	evm.TU.scaffold_177.140;evm.TU.scaffold_96.561;evm.TU.scaffold_122.670;evm.TU.scaffold_118.135;evm.TU.scaffold_118.134;evm.TU.scaffold_118.137;evm.TU.scaffold_118.136;evm.TU.scaffold_421.25;evm.TU.scaffold_101.132;evm.TU.scaffold_101.131;novel.4672;novel.169;novel.3276;novel.3978;evm.TU.scaffold_70.399;evm.TU.scaffold_26.599	K00232+K00232+K00232+K03921+K03921+K03921+K03921+K07513+K10251+K10251+K10251+K10251+K10251+K10251+K10256+K10703	11	evm.TU.scaffold_177.140;evm.TU.scaffold_122.670;evm.TU.scaffold_118.135;evm.TU.scaffold_118.137;evm.TU.scaffold_118.136;evm.TU.scaffold_421.25;evm.TU.scaffold_101.131;novel.4672;novel.169;novel.3276;evm.TU.scaffold_70.399	5	evm.TU.scaffold_96.561;evm.TU.scaffold_118.134;evm.TU.scaffold_101.132;novel.3978;evm.TU.scaffold_26.599
Biotin metabolism	ko00780	5 out of 2106 0.237416904083571%	25 out of 9464 0.264158918005072%	0.682954	1	5	evm.TU.scaffold_21.61;evm.TU.scaffold_97.31;evm.TU.scaffold_22.137;evm.TU.scaffold_26.723;novel.18	K00059+K00059+K09458+K09458+K09458	3	evm.TU.scaffold_22.137;evm.TU.scaffold_26.723;novel.18	2	evm.TU.scaffold_21.61;evm.TU.scaffold_97.31
Brassinosteroid biosynthesis	ko00905	1 out of 2106 0.0474833808167142%	29 out of 9464 0.306424344885883%	0.999332	1	1	evm.TU.scaffold_855.141	K09587	0	--	1	evm.TU.scaffold_855.141
Butanoate metabolism	ko00650	6 out of 2106 0.284900284900285%	36 out of 9464 0.380388841927303%	0.843845	1	6	evm.TU.scaffold_92.217;evm.TU.scaffold_742.101;evm.TU.scaffold_92.525;evm.TU.scaffold_174.226;evm.TU.scaffold_130.112;evm.TU.scaffold_117.308	K01580+K01640+K01640+K01641+K01653+K01913	2	evm.TU.scaffold_174.226;evm.TU.scaffold_117.308	4	evm.TU.scaffold_92.217;evm.TU.scaffold_742.101;evm.TU.scaffold_92.525;evm.TU.scaffold_130.112
C5-Branched dibasic acid metabolism	ko00660	1 out of 2106 0.0474833808167142%	9 out of 9464 0.0950972104818259%	0.896321	1	1	evm.TU.scaffold_130.112	K01653	0	--	1	evm.TU.scaffold_130.112
Carbon fixation in photosynthetic organisms	ko00710	19 out of 2106 0.902184235517569%	100 out of 9464 1.05663567202029%	0.816832	1	19	evm.TU.scaffold_122.577;evm.TU.scaffold_101.164;evm.TU.scaffold_86.33;evm.TU.scaffold_108.70;evm.TU.scaffold_117.438;evm.TU.scaffold_162.3;evm.TU.scaffold_85.54;evm.TU.scaffold_70.246;evm.TU.scaffold_26.481;evm.TU.scaffold_149.63;evm.TU.scaffold_171.150;evm.TU.scaffold_109.5;evm.TU.scaffold_85.180;evm.TU.scaffold_117.132;evm.TU.scaffold_26.138;evm.TU.scaffold_52.248;evm.TU.scaffold_5.137;evm.TU.s…	K00026+K00134+K00855+K00855+K01595+K01595+K01623+K01623+K01623+K01623+K01783+K01803+K01803+K01803+K01807+K01807+K03841+K03841+K14455	14	evm.TU.scaffold_122.577;evm.TU.scaffold_162.3;evm.TU.scaffold_85.54;evm.TU.scaffold_70.246;evm.TU.scaffold_149.63;evm.TU.scaffold_171.150;evm.TU.scaffold_109.5;evm.TU.scaffold_85.180;evm.TU.scaffold_117.132;evm.TU.scaffold_26.138;evm.TU.scaffold_52.248;evm.TU.scaffold_5.137;evm.TU.scaffold_117.85;evm.TU.scaffold_122.624	5	evm.TU.scaffold_101.164;evm.TU.scaffold_86.33;evm.TU.scaffold_108.70;evm.TU.scaffold_117.438;evm.TU.scaffold_26.481
Carbon metabolism	ko01200	98 out of 2106 4.65337132003799%	366 out of 9464 3.86728655959425%	0.0213877	1	98	evm.TU.scaffold_122.577;evm.TU.scaffold_70.490;evm.TU.scaffold_122.542;evm.TU.scaffold_24.13;evm.TU.scaffold_35.12;evm.TU.scaffold_122.68;evm.TU.scaffold_97.71;evm.TU.scaffold_752.136;evm.TU.scaffold_96.748;evm.TU.scaffold_12.274;evm.TU.scaffold_22.284;evm.TU.scaffold_111.54;evm.TU.scaffold_101.164;evm.TU.scaffold_58.28;novel.2434;novel.6079;novel.1786;novel.4128;evm.TU.scaffold_122.212;evm.TU.sc…	K00026+K00030+K00031+K00033+K00033+K00036+K00058+K00058+K00058+K00121+K00121+K00121+K00134+K00140+K00140+K00140+K00140+K00140+K00161+K00161+K00162+K00232+K00232+K00232+K00235+K00235+K00281+K00297+K00600+K00600+K00600+K00600+K00605+K00605+K00616+K00627+K00627+K00658+K00831+K00844+K00844+K00844+K00844+K00844+K00844+K00844+K00850+K00850+K00850+K00850+K00851+K00855+K00855+K00873+K00873+K00873+K00873+…	71	evm.TU.scaffold_122.577;evm.TU.scaffold_70.490;evm.TU.scaffold_122.542;evm.TU.scaffold_24.13;evm.TU.scaffold_35.12;evm.TU.scaffold_122.68;evm.TU.scaffold_97.71;evm.TU.scaffold_752.136;evm.TU.scaffold_96.748;evm.TU.scaffold_12.274;evm.TU.scaffold_22.284;evm.TU.scaffold_111.54;evm.TU.scaffold_58.28;novel.6079;novel.1786;novel.4128;evm.TU.scaffold_122.212;evm.TU.scaffold_86.150;evm.TU.scaffold_59.19…	27	evm.TU.scaffold_101.164;novel.2434;evm.TU.scaffold_96.561;evm.TU.scaffold_182.2;novel.4619;evm.TU.scaffold_16.25;evm.TU.scaffold_865.313;evm.TU.scaffold_8.108;evm.TU.scaffold_12.221;evm.TU.scaffold_742.232;evm.TU.scaffold_86.33;evm.TU.scaffold_108.70;evm.TU.scaffold_118.140;evm.TU.scaffold_37.218;evm.TU.scaffold_2.82;evm.TU.scaffold_9.30;evm.TU.scaffold_117.438;evm.TU.scaffold_26.481;evm.TU.scaff…
Carotenoid biosynthesis	ko00906	21 out of 2106 0.997150997150997%	73 out of 9464 0.77134404057481%	0.116419	1	21	evm.TU.scaffold_18.495;evm.TU.scaffold_26.264;evm.TU.scaffold_118.471;evm.TU.scaffold_773.47;evm.TU.scaffold_52.332;evm.TU.scaffold_18.114_evm.TU.scaffold_18.115;evm.TU.scaffold_18.113;evm.TU.scaffold_250.114;evm.TU.scaffold_171.149;evm.TU.scaffold_156.76;evm.TU.scaffold_26.424;evm.TU.scaffold_59.18;evm.TU.scaffold_21.395;evm.TU.scaffold_21.146;evm.TU.scaffold_24.154;novel.1930;evm.TU.scaffold_86…	K00514+K02291+K02293+K09835+K09837+K09838+K09838+K09839+K09839+K09840+K09840+K09840+K09841+K09841+K09841+K09841+K09843+K09843+K15746+K15746+K15747	9	evm.TU.scaffold_18.495;evm.TU.scaffold_118.471;evm.TU.scaffold_59.18;evm.TU.scaffold_21.395;evm.TU.scaffold_21.146;evm.TU.scaffold_24.154;evm.TU.scaffold_97.177;evm.TU.scaffold_128.56;evm.TU.scaffold_421.34	12	evm.TU.scaffold_26.264;evm.TU.scaffold_773.47;evm.TU.scaffold_52.332;evm.TU.scaffold_18.114_evm.TU.scaffold_18.115;evm.TU.scaffold_18.113;evm.TU.scaffold_250.114;evm.TU.scaffold_171.149;evm.TU.scaffold_156.76;evm.TU.scaffold_26.424;novel.1930;evm.TU.scaffold_86.82;evm.TU.scaffold_162.220
Circadian rhythm - plant	ko04712	27 out of 2106 1.28205128205128%	128 out of 9464 1.35249366018597%	0.658423	1	27	novel.1502;novel.2839;evm.TU.scaffold_12.446;evm.TU.scaffold_160.70;evm.TU.scaffold_171.61;evm.TU.scaffold_21.351;evm.TU.scaffold_21.352;evm.TU.scaffold_70.181;evm.TU.scaffold_179.284;evm.TU.scaffold_752.25;evm.TU.scaffold_855.88;evm.TU.scaffold_155.80;evm.TU.scaffold_117.205;evm.TU.scaffold_731.73;evm.TU.scaffold_954.48;evm.TU.scaffold_131.90;evm.TU.scaffold_131.91;evm.TU.scaffold_86.146;evm.TU.…	K00660+K00660+K03097+K03097+K12116+K12121+K12121+K12124+K12125+K12126+K12126+K12126+K12126+K12126+K12126+K12130+K12130+K12130+K12133+K12133+K12135+K12135+K12135+K16221+K16221+K16222+K16241	14	novel.1502;evm.TU.scaffold_12.446;evm.TU.scaffold_160.70;evm.TU.scaffold_21.351;evm.TU.scaffold_21.352;evm.TU.scaffold_179.284;evm.TU.scaffold_752.25;evm.TU.scaffold_731.73;evm.TU.scaffold_463.193;evm.TU.scaffold_86.138;evm.TU.scaffold_78.6;evm.TU.scaffold_752.134;evm.TU.scaffold_96.746;novel.6435	13	novel.2839;evm.TU.scaffold_171.61;evm.TU.scaffold_70.181;evm.TU.scaffold_855.88;evm.TU.scaffold_155.80;evm.TU.scaffold_117.205;evm.TU.scaffold_954.48;evm.TU.scaffold_131.90;evm.TU.scaffold_131.91;evm.TU.scaffold_86.146;evm.TU.scaffold_90.247;evm.TU.scaffold_865.301;evm.TU.scaffold_160.30
Citrate cycle (TCA cycle)	ko00020	15 out of 2106 0.712250712250712%	63 out of 9464 0.665680473372781%	0.431233	1	15	evm.TU.scaffold_122.577;evm.TU.scaffold_70.490;evm.TU.scaffold_122.542;evm.TU.scaffold_122.212;evm.TU.scaffold_86.150;evm.TU.scaffold_59.19;evm.TU.scaffold_122.48;evm.TU.scaffold_55.183;evm.TU.scaffold_5.135;evm.TU.scaffold_5.136;evm.TU.scaffold_16.25;evm.TU.scaffold_117.281;evm.TU.scaffold_117.245;evm.TU.scaffold_64.15;evm.TU.scaffold_12.134	K00026+K00030+K00031+K00161+K00161+K00162+K00235+K00235+K00627+K00627+K00658+K01648+K01648+K01648+K01899	14	evm.TU.scaffold_122.577;evm.TU.scaffold_70.490;evm.TU.scaffold_122.542;evm.TU.scaffold_122.212;evm.TU.scaffold_86.150;evm.TU.scaffold_59.19;evm.TU.scaffold_122.48;evm.TU.scaffold_55.183;evm.TU.scaffold_5.135;evm.TU.scaffold_5.136;evm.TU.scaffold_117.281;evm.TU.scaffold_117.245;evm.TU.scaffold_64.15;evm.TU.scaffold_12.134	1	evm.TU.scaffold_16.25
Cutin, suberine and wax biosynthesis	ko00073	21 out of 2106 0.997150997150997%	66 out of 9464 0.69737954353339%	0.0461824	1	21	novel.4604;novel.4605;evm.TU.scaffold_178.61;evm.TU.scaffold_3.67;evm.TU.scaffold_55.245;evm.TU.scaffold_122.12;evm.TU.scaffold_118.343;evm.TU.scaffold_118.344;evm.TU.scaffold_179.241;evm.TU.scaffold_157.137;evm.TU.scaffold_101.412;novel.1490;evm.TU.scaffold_149.115;evm.TU.scaffold_153.499;evm.TU.scaffold_22.303;evm.TU.scaffold_120.345;evm.TU.scaffold_167.117;evm.TU.scaffold_174.234;evm.TU.scaffo…	K13356+K13356+K15400+K15402+K15402+K15402+K15402+K15402+K15403+K15404+K15404+K15404+K15405+K15406+K17991+K17991+K20495+K20495+K20495+K20769+K20769	14	novel.4604;novel.4605;evm.TU.scaffold_3.67;evm.TU.scaffold_122.12;evm.TU.scaffold_118.343;evm.TU.scaffold_118.344;evm.TU.scaffold_179.241;evm.TU.scaffold_157.137;evm.TU.scaffold_101.412;novel.1490;evm.TU.scaffold_149.115;evm.TU.scaffold_153.499;evm.TU.scaffold_120.345;evm.TU.scaffold_74.87	7	evm.TU.scaffold_178.61;evm.TU.scaffold_55.245;evm.TU.scaffold_22.303;evm.TU.scaffold_167.117;evm.TU.scaffold_174.234;evm.TU.scaffold_17.91;evm.TU.scaffold_86.316
Cyanoamino acid metabolism	ko00460	39 out of 2106 1.85185185185185%	124 out of 9464 1.31022823330516%	0.0108436	1	39	evm.TU.scaffold_174.239;evm.TU.scaffold_145.137;evm.TU.scaffold_182.2;evm.TU.scaffold_8.136;evm.TU.scaffold_70.425;evm.TU.scaffold_966.174;evm.TU.scaffold_966.175;evm.TU.scaffold_117.193;evm.TU.scaffold_101.171;evm.TU.scaffold_70.416;evm.TU.scaffold_117.352_evm.TU.scaffold_117.353;evm.TU.scaffold_122.204;evm.TU.scaffold_797.28;evm.TU.scaffold_966.172;evm.TU.scaffold_966.171;evm.TU.scaffold_2.82;e…	K00600+K00600+K00600+K00600+K01188+K01188+K01188+K01188+K01188+K01188+K01188+K01188+K01188+K01188+K01188+K01455+K01455+K05349+K05349+K05349+K05350+K05350+K05350+K05350+K05350+K05350+K05350+K08248+K08248+K13034+K13035+K13035+K13051+K13051+K13051+K18592+K20802+K20802+K22706	25	evm.TU.scaffold_174.239;evm.TU.scaffold_145.137;evm.TU.scaffold_8.136;evm.TU.scaffold_70.425;evm.TU.scaffold_117.193;evm.TU.scaffold_101.171;evm.TU.scaffold_70.416;evm.TU.scaffold_117.352_evm.TU.scaffold_117.353;evm.TU.scaffold_122.204;evm.TU.scaffold_797.28;evm.TU.scaffold_22.232;novel.6290;novel.6291;evm.TU.scaffold_122.328;evm.TU.scaffold_865.513;evm.TU.scaffold_122.336;novel.2401;novel.3540;e…	14	evm.TU.scaffold_182.2;evm.TU.scaffold_966.174;evm.TU.scaffold_966.175;evm.TU.scaffold_966.172;evm.TU.scaffold_966.171;evm.TU.scaffold_2.82;evm.TU.scaffold_9.30;evm.TU.scaffold_36.20;evm.TU.scaffold_122.332;evm.TU.scaffold_742.206;novel.5575;evm.TU.scaffold_107.95;evm.TU.scaffold_37.18;evm.TU.scaffold_37.103
Cysteine and methionine metabolism	ko00270	40 out of 2106 1.89933523266857%	155 out of 9464 1.63778529163145%	0.164433	1	40	evm.TU.scaffold_122.577;evm.TU.scaffold_97.71;evm.TU.scaffold_752.136;evm.TU.scaffold_96.748;evm.TU.scaffold_92.390;evm.TU.scaffold_155.19;evm.TU.scaffold_40.134;evm.TU.scaffold_157.96;evm.TU.scaffold_153.107;evm.TU.scaffold_92.231;evm.TU.scaffold_90.295;evm.TU.scaffold_26.259;evm.TU.scaffold_156.278;evm.TU.scaffold_117.240;evm.TU.scaffold_152.8;evm.TU.scaffold_153.215;novel.5597;evm.TU.scaffold_…	K00026+K00058+K00058+K00058+K00547+K00547+K00549+K00549+K00558+K00558+K00641+K00641+K00789+K00789+K00797+K00815+K00815+K00826+K00826+K00827+K00831+K00899+K00899+K00928+K01251+K01251+K01611+K01738+K01761+K01762+K05933+K05933+K05933+K05933+K05933+K05933+K13034+K14455+K16054+K22846	27	evm.TU.scaffold_122.577;evm.TU.scaffold_97.71;evm.TU.scaffold_752.136;evm.TU.scaffold_96.748;evm.TU.scaffold_92.390;evm.TU.scaffold_155.19;evm.TU.scaffold_40.134;evm.TU.scaffold_157.96;evm.TU.scaffold_153.107;evm.TU.scaffold_26.259;evm.TU.scaffold_117.240;evm.TU.scaffold_152.8;evm.TU.scaffold_153.215;evm.TU.scaffold_70.342;evm.TU.scaffold_70.343;evm.TU.scaffold_176.222;evm.TU.scaffold_463.272;evm…	13	evm.TU.scaffold_92.231;evm.TU.scaffold_90.295;evm.TU.scaffold_156.278;novel.5597;evm.TU.scaffold_22.587;evm.TU.scaffold_638.1;evm.TU.scaffold_122.186;evm.TU.scaffold_886.7;evm.TU.scaffold_118.45;evm.TU.scaffold_391.1;evm.TU.scaffold_12.42;evm.TU.scaffold_421.174;evm.TU.scaffold_311.4
Diterpenoid biosynthesis	ko00904	12 out of 2106 0.56980056980057%	50 out of 9464 0.528317836010144%	0.43718	1	12	evm.TU.scaffold_596.52;evm.TU.scaffold_179.225;novel.153;novel.2657;evm.TU.scaffold_130.313;evm.TU.scaffold_421.130;evm.TU.scaffold_122.531;evm.TU.scaffold_118.72;evm.TU.scaffold_131.52;evm.TU.scaffold_131.53;evm.TU.scaffold_85.3;evm.TU.scaffold_85.2	K04121+K04122+K04122+K04122+K04123+K04125+K04125+K05282+K13070+K13070+K13070+K13070	7	evm.TU.scaffold_179.225;novel.153;evm.TU.scaffold_130.313;evm.TU.scaffold_421.130;evm.TU.scaffold_122.531;evm.TU.scaffold_85.3;evm.TU.scaffold_85.2	5	evm.TU.scaffold_596.52;novel.2657;evm.TU.scaffold_118.72;evm.TU.scaffold_131.52;evm.TU.scaffold_131.53
DNA replication	ko03030	15 out of 2106 0.712250712250712%	70 out of 9464 0.739644970414201%	0.612591	1	15	evm.TU.scaffold_120.308;evm.TU.scaffold_153.477;evm.TU.scaffold_290.92;evm.TU.scaffold_22.162;evm.TU.scaffold_108.32;evm.TU.scaffold_77.104;evm.TU.scaffold_162.564;evm.TU.scaffold_52.19;evm.TU.scaffold_97.1;evm.TU.scaffold_1010.4;evm.TU.scaffold_174.8;evm.TU.scaffold_421.219;evm.TU.scaffold_330.27;evm.TU.scaffold_96.282;evm.TU.scaffold_122.35	K02325+K02684+K02685+K03506+K07466+K10740+K10742+K10747+K10755+K10755+K10756+K10756+K10756+K10756+K10756	3	evm.TU.scaffold_290.92;evm.TU.scaffold_162.564;evm.TU.scaffold_421.219	12	evm.TU.scaffold_120.308;evm.TU.scaffold_153.477;evm.TU.scaffold_22.162;evm.TU.scaffold_108.32;evm.TU.scaffold_77.104;evm.TU.scaffold_52.19;evm.TU.scaffold_97.1;evm.TU.scaffold_1010.4;evm.TU.scaffold_174.8;evm.TU.scaffold_330.27;evm.TU.scaffold_96.282;evm.TU.scaffold_122.35
Endocytosis	ko04144	58 out of 2106 2.75403608736942%	303 out of 9464 3.20160608622147%	0.92015	1	58	evm.TU.scaffold_865.175;evm.TU.scaffold_96.381;evm.TU.scaffold_253.1;evm.TU.scaffold_128.134;evm.TU.scaffold_107.66;evm.TU.scaffold_117.325;evm.TU.scaffold_175.30;evm.TU.scaffold_463.28_evm.TU.scaffold_463.29;evm.TU.scaffold_153.170;novel.3981;evm.TU.scaffold_162.288;evm.TU.scaffold_1144.111;evm.TU.scaffold_12.417;evm.TU.scaffold_86.99;evm.TU.scaffold_176.374;evm.TU.scaffold_92.44;evm.TU.scaffold…	K00889+K00889+K00889+K00889+K00889+K01115+K01115+K01115+K01528+K01528+K03283+K03283+K03283+K03283+K03283+K03283+K03283+K03283+K04645+K05757+K07889+K07897+K07897+K07901+K07904+K07904+K07904+K07904+K07904+K07904+K07904+K07904+K07937+K07937+K10365+K10396+K11827+K11866+K12185+K12189+K12190+K12191+K12191+K12191+K12198+K12198+K12198+K12471+K12472+K12472+K12486+K12486+K12486+K12486+K12486+K12486+K12492+…	37	evm.TU.scaffold_865.175;evm.TU.scaffold_96.381;evm.TU.scaffold_117.325;evm.TU.scaffold_153.170;novel.3981;evm.TU.scaffold_162.288;evm.TU.scaffold_1144.111;evm.TU.scaffold_86.99;evm.TU.scaffold_122.455;evm.TU.scaffold_22.392;evm.TU.scaffold_421.199;evm.TU.scaffold_120.41;evm.TU.scaffold_112.84;evm.TU.scaffold_250.122;evm.TU.scaffold_26.607;evm.TU.scaffold_178.7;evm.TU.scaffold_742.228;evm.TU.scaff…	21	evm.TU.scaffold_253.1;evm.TU.scaffold_128.134;evm.TU.scaffold_107.66;evm.TU.scaffold_175.30;evm.TU.scaffold_463.28_evm.TU.scaffold_463.29;evm.TU.scaffold_12.417;evm.TU.scaffold_176.374;evm.TU.scaffold_92.44;novel.2031;evm.TU.scaffold_28.44;evm.TU.scaffold_117.454;evm.TU.scaffold_118.318;evm.TU.scaffold_1109.3;evm.TU.scaffold_1256.2;evm.TU.scaffold_153.185;evm.TU.scaffold_171.62;evm.TU.scaffold_13…
Ether lipid metabolism	ko00565	10 out of 2106 0.474833808167141%	49 out of 9464 0.517751479289941%	0.676481	1	10	evm.TU.scaffold_179.249;evm.TU.scaffold_10.3;evm.TU.scaffold_90.228;evm.TU.scaffold_153.141;evm.TU.scaffold_117.325;evm.TU.scaffold_175.30;evm.TU.scaffold_463.28_evm.TU.scaffold_463.29;evm.TU.scaffold_86.221;evm.TU.scaffold_47.222;evm.TU.scaffold_92.456	K01047+K01047+K01114+K01114+K01115+K01115+K01115+K13519+K14674+K14674	6	evm.TU.scaffold_179.249;evm.TU.scaffold_90.228;evm.TU.scaffold_117.325;evm.TU.scaffold_86.221;evm.TU.scaffold_47.222;evm.TU.scaffold_92.456	4	evm.TU.scaffold_10.3;evm.TU.scaffold_153.141;evm.TU.scaffold_175.30;evm.TU.scaffold_463.28_evm.TU.scaffold_463.29
Fatty acid biosynthesis	ko00061	17 out of 2106 0.807217473884141%	73 out of 9464 0.77134404057481%	0.461022	1	17	evm.TU.scaffold_21.61;evm.TU.scaffold_97.31;evm.TU.scaffold_64.12;evm.TU.scaffold_12.347;evm.TU.scaffold_153.486;evm.TU.scaffold_120.321;evm.TU.scaffold_37.99;evm.TU.scaffold_118.135;evm.TU.scaffold_118.134;evm.TU.scaffold_118.137;evm.TU.scaffold_118.136;evm.TU.scaffold_22.137;evm.TU.scaffold_26.723;novel.18;evm.TU.scaffold_70.137;evm.TU.scaffold_710.20;evm.TU.scaffold_864.1	K00059+K00059+K00648+K01897+K01897+K01961+K02160+K03921+K03921+K03921+K03921+K09458+K09458+K09458+K10781+K11262+K18660	12	evm.TU.scaffold_153.486;evm.TU.scaffold_120.321;evm.TU.scaffold_37.99;evm.TU.scaffold_118.135;evm.TU.scaffold_118.137;evm.TU.scaffold_118.136;evm.TU.scaffold_22.137;evm.TU.scaffold_26.723;novel.18;evm.TU.scaffold_70.137;evm.TU.scaffold_710.20;evm.TU.scaffold_864.1	5	evm.TU.scaffold_21.61;evm.TU.scaffold_97.31;evm.TU.scaffold_64.12;evm.TU.scaffold_12.347;evm.TU.scaffold_118.134
Fatty acid degradation	ko00071	17 out of 2106 0.807217473884141%	70 out of 9464 0.739644970414201%	0.385739	1	17	evm.TU.scaffold_153.227;evm.TU.scaffold_12.274;evm.TU.scaffold_22.284;evm.TU.scaffold_111.54;evm.TU.scaffold_152.10;evm.TU.scaffold_177.140;evm.TU.scaffold_96.561;evm.TU.scaffold_122.670;evm.TU.scaffold_12.347;evm.TU.scaffold_153.486;evm.TU.scaffold_421.25;evm.TU.scaffold_742.23;evm.TU.scaffold_139.21;evm.TU.scaffold_966.161;evm.TU.scaffold_167.117;evm.TU.scaffold_174.234;evm.TU.scaffold_74.87	K00001+K00121+K00121+K00121+K00128+K00232+K00232+K00232+K01897+K01897+K07513+K07517+K07517+K10527+K20495+K20495+K20495	12	evm.TU.scaffold_153.227;evm.TU.scaffold_12.274;evm.TU.scaffold_22.284;evm.TU.scaffold_111.54;evm.TU.scaffold_177.140;evm.TU.scaffold_122.670;evm.TU.scaffold_153.486;evm.TU.scaffold_421.25;evm.TU.scaffold_742.23;evm.TU.scaffold_139.21;evm.TU.scaffold_966.161;evm.TU.scaffold_74.87	5	evm.TU.scaffold_152.10;evm.TU.scaffold_96.561;evm.TU.scaffold_12.347;evm.TU.scaffold_167.117;evm.TU.scaffold_174.234
Fatty acid elongation	ko00062	18 out of 2106 0.854700854700855%	53 out of 9464 0.560016906170752%	0.0337119	1	18	evm.TU.scaffold_162.522;evm.TU.scaffold_101.132;evm.TU.scaffold_101.131;novel.4672;novel.169;novel.3276;novel.3978;evm.TU.scaffold_26.599;evm.TU.scaffold_70.110;evm.TU.scaffold_742.128;evm.TU.scaffold_26.55;evm.TU.scaffold_865.73;evm.TU.scaffold_9.54;evm.TU.scaffold_9.55;evm.TU.scaffold_109.104;evm.TU.scaffold_109.103;evm.TU.scaffold_109.101;novel.2961	K01074+K10251+K10251+K10251+K10251+K10251+K10251+K10703+K15397+K15397+K15397+K15397+K15397+K15397+K15397+K15397+K15397+K15397	11	evm.TU.scaffold_101.131;novel.4672;novel.169;novel.3276;evm.TU.scaffold_70.110;evm.TU.scaffold_742.128;evm.TU.scaffold_26.55;evm.TU.scaffold_865.73;evm.TU.scaffold_109.104;evm.TU.scaffold_109.103;novel.2961	7	evm.TU.scaffold_162.522;evm.TU.scaffold_101.132;novel.3978;evm.TU.scaffold_26.599;evm.TU.scaffold_9.54;evm.TU.scaffold_9.55;evm.TU.scaffold_109.101
Fatty acid metabolism	ko01212	31 out of 2106 1.47198480531814%	115 out of 9464 1.21513102282333%	0.13483	1	31	evm.TU.scaffold_21.61;evm.TU.scaffold_97.31;evm.TU.scaffold_177.140;evm.TU.scaffold_96.561;evm.TU.scaffold_122.670;evm.TU.scaffold_64.12;evm.TU.scaffold_162.522;evm.TU.scaffold_12.347;evm.TU.scaffold_153.486;evm.TU.scaffold_120.321;evm.TU.scaffold_37.99;evm.TU.scaffold_118.135;evm.TU.scaffold_118.134;evm.TU.scaffold_118.137;evm.TU.scaffold_118.136;evm.TU.scaffold_421.25;evm.TU.scaffold_22.137;evm…	K00059+K00059+K00232+K00232+K00232+K00648+K01074+K01897+K01897+K01961+K02160+K03921+K03921+K03921+K03921+K07513+K09458+K09458+K09458+K10251+K10251+K10251+K10251+K10251+K10251+K10256+K10527+K10703+K10781+K11262+K18660	21	evm.TU.scaffold_177.140;evm.TU.scaffold_122.670;evm.TU.scaffold_153.486;evm.TU.scaffold_120.321;evm.TU.scaffold_37.99;evm.TU.scaffold_118.135;evm.TU.scaffold_118.137;evm.TU.scaffold_118.136;evm.TU.scaffold_421.25;evm.TU.scaffold_22.137;evm.TU.scaffold_26.723;novel.18;evm.TU.scaffold_101.131;novel.4672;novel.169;novel.3276;evm.TU.scaffold_70.399;evm.TU.scaffold_966.161;evm.TU.scaffold_70.137;evm.T…	10	evm.TU.scaffold_21.61;evm.TU.scaffold_97.31;evm.TU.scaffold_96.561;evm.TU.scaffold_64.12;evm.TU.scaffold_162.522;evm.TU.scaffold_12.347;evm.TU.scaffold_118.134;evm.TU.scaffold_101.132;novel.3978;evm.TU.scaffold_26.599
Flavone and flavonol biosynthesis	ko00944	6 out of 2106 0.284900284900285%	23 out of 9464 0.243026204564666%	0.406605	1	6	evm.TU.scaffold_118.210;evm.TU.scaffold_164.132;evm.TU.scaffold_118.368;evm.TU.scaffold_118.374;evm.TU.scaffold_92.155;novel.2987	K05280+K05280+K13264+K13264+K13264+K22772	6	evm.TU.scaffold_118.210;evm.TU.scaffold_164.132;evm.TU.scaffold_118.368;evm.TU.scaffold_118.374;evm.TU.scaffold_92.155;novel.2987	0	--
Flavonoid biosynthesis	ko00941	35 out of 2106 1.661918328585%	108 out of 9464 1.14116652578191%	0.00935281	1	35	evm.TU.scaffold_26.522;evm.TU.scaffold_156.144;evm.TU.scaffold_243.156;evm.TU.scaffold_243.154;evm.TU.scaffold_243.155;novel.1502;novel.2839;evm.TU.scaffold_463.141;evm.TU.scaffold_157.272;evm.TU.scaffold_22.493;evm.TU.scaffold_96.420;evm.TU.scaffold_463.270;evm.TU.scaffold_118.210;evm.TU.scaffold_164.132;evm.TU.scaffold_22.44;evm.TU.scaffold_96.705;evm.TU.scaffold_96.706;evm.TU.scaffold_8.163;ev…	K00475+K00475+K00588+K00588+K00588+K00660+K00660+K01859+K05277+K05277+K05278+K05278+K05280+K05280+K08695+K13065+K13065+K13065+K13065+K13065+K13065+K13065+K13081+K13082+K13082+K13082+K13082+K22845+K22845+K22845+K22845+K22845+K22845+K22845+K22845	19	evm.TU.scaffold_26.522;evm.TU.scaffold_156.144;evm.TU.scaffold_243.155;novel.1502;evm.TU.scaffold_157.272;evm.TU.scaffold_22.493;evm.TU.scaffold_463.270;evm.TU.scaffold_118.210;evm.TU.scaffold_164.132;evm.TU.scaffold_96.705;evm.TU.scaffold_96.706;evm.TU.scaffold_8.163;evm.TU.scaffold_1185.2;evm.TU.scaffold_1067.38;evm.TU.scaffold_12.300;evm.TU.scaffold_141.189_evm.TU.scaffold_141.190;evm.TU.scaff…	16	evm.TU.scaffold_243.156;evm.TU.scaffold_243.154;novel.2839;evm.TU.scaffold_463.141;evm.TU.scaffold_96.420;evm.TU.scaffold_22.44;evm.TU.scaffold_130.307;evm.TU.scaffold_86.312;evm.TU.scaffold_505.2;evm.TU.scaffold_22.33;evm.TU.scaffold_8.97;evm.TU.scaffold_1094.92;evm.TU.scaffold_24.223;evm.TU.scaffold_21.271;evm.TU.scaffold_250.150;novel.6265
Folate biosynthesis	ko00790	11 out of 2106 0.522317188983856%	41 out of 9464 0.433220625528318%	0.293686	1	11	evm.TU.scaffold_13.24;novel.3870;novel.3871;evm.TU.scaffold_22.129;evm.TU.scaffold_176.179;evm.TU.scaffold_147.66;evm.TU.scaffold_463.124;novel.513;evm.TU.scaffold_117.413;evm.TU.scaffold_153.214;evm.TU.scaffold_241.16_evm.TU.scaffold_241.17	K00079+K03635+K03635+K03637+K13950+K13998+K14652+K15376+K15631+K18482+K20457	6	evm.TU.scaffold_13.24;novel.3870;novel.3871;evm.TU.scaffold_176.179;evm.TU.scaffold_463.124;novel.513	5	evm.TU.scaffold_22.129;evm.TU.scaffold_147.66;evm.TU.scaffold_117.413;evm.TU.scaffold_153.214;evm.TU.scaffold_241.16_evm.TU.scaffold_241.17
Fructose and mannose metabolism	ko00051	39 out of 2106 1.85185185185185%	135 out of 9464 1.42645815722739%	0.0418987	1	39	evm.TU.scaffold_33.95;evm.TU.scaffold_865.313;evm.TU.scaffold_136.33;evm.TU.scaffold_8.108;evm.TU.scaffold_92.468;evm.TU.scaffold_120.145;evm.TU.scaffold_120.144;evm.TU.scaffold_97.9;evm.TU.scaffold_865.570;evm.TU.scaffold_162.237;evm.TU.scaffold_96.501;evm.TU.scaffold_167.51;evm.TU.scaffold_12.221;evm.TU.scaffold_742.232;evm.TU.scaffold_137.43;evm.TU.scaffold_140.6;evm.TU.scaffold_147.36;evm.TU.…	K00844+K00844+K00844+K00844+K00844+K00844+K00844+K00847+K00847+K00847+K00850+K00850+K00850+K00850+K00895+K00895+K00895+K00895+K00895+K00895+K00895+K00966+K00966+K00966+K01623+K01623+K01623+K01623+K01711+K01803+K01803+K01803+K02377+K03841+K03841+K17497+K19355+K19355+K19355	27	evm.TU.scaffold_33.95;evm.TU.scaffold_136.33;evm.TU.scaffold_92.468;evm.TU.scaffold_120.145;evm.TU.scaffold_120.144;evm.TU.scaffold_162.237;evm.TU.scaffold_96.501;evm.TU.scaffold_167.51;evm.TU.scaffold_140.6;evm.TU.scaffold_147.36;evm.TU.scaffold_120.413;evm.TU.scaffold_152.40;evm.TU.scaffold_74.66;evm.TU.scaffold_52.142;evm.TU.scaffold_85.54;evm.TU.scaffold_70.246;evm.TU.scaffold_149.63;novel.28…	12	evm.TU.scaffold_865.313;evm.TU.scaffold_8.108;evm.TU.scaffold_97.9;evm.TU.scaffold_865.570;evm.TU.scaffold_12.221;evm.TU.scaffold_742.232;evm.TU.scaffold_137.43;evm.TU.scaffold_15.35;novel.5731;evm.TU.scaffold_90.149;evm.TU.scaffold_26.481;evm.TU.scaffold_117.594
Galactose metabolism	ko00052	90 out of 2106 4.27350427350427%	239 out of 9464 2.52535925612849%	3.44195e-08	4.68105e-06	90	evm.TU.scaffold_33.95;evm.TU.scaffold_865.313;evm.TU.scaffold_136.33;evm.TU.scaffold_8.108;evm.TU.scaffold_92.468;evm.TU.scaffold_120.145;evm.TU.scaffold_120.144;evm.TU.scaffold_96.501;evm.TU.scaffold_167.51;evm.TU.scaffold_12.221;evm.TU.scaffold_742.232;evm.TU.scaffold_118.261;evm.TU.scaffold_92.530;evm.TU.scaffold_22.623;evm.TU.scaffold_131.20;evm.TU.scaffold_669.1;evm.TU.scaffold_97.161;evm.TU…	K00844+K00844+K00844+K00844+K00844+K00844+K00844+K00850+K00850+K00850+K00850+K00963+K01187+K01187+K01193+K01193+K01193+K01193+K01193+K01193+K01193+K01193+K01193+K01193+K01193+K01193+K01193+K01193+K01193+K01193+K01193+K01193+K01193+K01193+K01193+K01193+K01193+K01193+K01193+K01193+K01193+K01193+K01193+K01784+K01784+K01785+K01785+K01835+K01835+K06611+K06611+K06617+K06617+K06617+K07407+K12309+K12309+…	47	evm.TU.scaffold_33.95;evm.TU.scaffold_136.33;evm.TU.scaffold_92.468;evm.TU.scaffold_120.145;evm.TU.scaffold_120.144;evm.TU.scaffold_96.501;evm.TU.scaffold_167.51;evm.TU.scaffold_118.261;evm.TU.scaffold_92.530;evm.TU.scaffold_22.623;evm.TU.scaffold_131.20;evm.TU.scaffold_669.1;evm.TU.scaffold_97.161;evm.TU.scaffold_10.46;evm.TU.scaffold_162.449;evm.TU.scaffold_150.32;evm.TU.scaffold_10.54;evm.TU.s…	43	evm.TU.scaffold_865.313;evm.TU.scaffold_8.108;evm.TU.scaffold_12.221;evm.TU.scaffold_742.232;evm.TU.scaffold_111.3;evm.TU.scaffold_290.6;evm.TU.scaffold_403.30;evm.TU.scaffold_118.296;evm.TU.scaffold_117.289;evm.TU.scaffold_403.26;evm.TU.scaffold_117.55;evm.TU.scaffold_152.49;novel.4821;novel.4825;novel.4833;novel.4834;evm.TU.scaffold_55.248;evm.TU.scaffold_96.606;evm.TU.scaffold_22.505;evm.TU.sc…
Glucosinolate biosynthesis	ko00966	2 out of 2106 0.0949667616334283%	16 out of 9464 0.169061707523246%	0.900756	1	2	evm.TU.scaffold_70.342;evm.TU.scaffold_70.343	K00826+K00826	2	evm.TU.scaffold_70.342;evm.TU.scaffold_70.343	0	--
Glutathione metabolism	ko00480	32 out of 2106 1.51946818613485%	137 out of 9464 1.44759087066779%	0.410051	1	32	evm.TU.scaffold_122.542;evm.TU.scaffold_24.13;evm.TU.scaffold_35.12;evm.TU.scaffold_122.68;evm.TU.scaffold_162.690;evm.TU.scaffold_152.8;evm.TU.scaffold_118.246;evm.TU.scaffold_130.219;evm.TU.scaffold_117.384;evm.TU.scaffold_26.262;evm.TU.scaffold_47.29;evm.TU.scaffold_140.76;evm.TU.scaffold_26.420;evm.TU.scaffold_120.377;evm.TU.scaffold_59.26;evm.TU.scaffold_47.137;novel.5721;novel.5801;novel.28…	K00031+K00033+K00033+K00036+K00434+K00797+K00799+K00799+K00799+K00799+K00799+K00799+K00799+K00799+K00799+K00799+K00799+K00799+K00799+K01255+K01255+K01255+K01255+K01255+K01256+K01469+K10807+K10808+K11188+K18592+K21888+K22596	21	evm.TU.scaffold_122.542;evm.TU.scaffold_24.13;evm.TU.scaffold_35.12;evm.TU.scaffold_122.68;evm.TU.scaffold_152.8;evm.TU.scaffold_118.246;evm.TU.scaffold_117.384;evm.TU.scaffold_26.262;evm.TU.scaffold_47.29;evm.TU.scaffold_140.76;evm.TU.scaffold_120.377;evm.TU.scaffold_59.26;evm.TU.scaffold_47.137;novel.5721;novel.5801;novel.2882;evm.TU.scaffold_162.476;evm.TU.scaffold_162.605;evm.TU.scaffold_37.1…	11	evm.TU.scaffold_162.690;evm.TU.scaffold_130.219;evm.TU.scaffold_26.420;evm.TU.scaffold_92.28;evm.TU.scaffold_176.105;evm.TU.scaffold_153.368;evm.TU.scaffold_96.450;evm.TU.scaffold_290.63;evm.TU.scaffold_77.10;evm.TU.scaffold_1141.1;evm.TU.scaffold_250.104
Glycerolipid metabolism	ko00561	42 out of 2106 1.99430199430199%	163 out of 9464 1.72231614539307%	0.160177	1	42	evm.TU.scaffold_176.243;evm.TU.scaffold_86.310;evm.TU.scaffold_152.10;evm.TU.scaffold_162.643;evm.TU.scaffold_797.33;evm.TU.scaffold_24.289;evm.TU.scaffold_37.53;evm.TU.scaffold_12.88;evm.TU.scaffold_153.562;evm.TU.scaffold_122.649;evm.TU.scaffold_162.43;evm.TU.scaffold_167.99;evm.TU.scaffold_22.257;evm.TU.scaffold_421.181;evm.TU.scaffold_421.180;evm.TU.scaffold_179.274;evm.TU.scaffold_10.124;evm…	K00002+K00002+K00128+K00630+K00655+K00679+K00679+K00679+K00679+K00679+K00679+K00679+K00679+K00679+K00679+K00679+K00679+K00679+K00679+K00901+K00901+K00901+K00901+K01054+K01054+K03715+K03715+K07407+K09480+K11155+K13508+K13509+K13519+K14674+K14674+K15918+K15918+K18693+K21362+K22848+K22848+K22849	25	evm.TU.scaffold_86.310;evm.TU.scaffold_162.643;evm.TU.scaffold_24.289;evm.TU.scaffold_37.53;evm.TU.scaffold_12.88;evm.TU.scaffold_122.649;evm.TU.scaffold_162.43;evm.TU.scaffold_421.180;evm.TU.scaffold_10.124;evm.TU.scaffold_157.111;novel.1155;evm.TU.scaffold_92.111;evm.TU.scaffold_64.67;evm.TU.scaffold_1235.19;evm.TU.scaffold_22.419;evm.TU.scaffold_40.1;evm.TU.scaffold_96.716_evm.TU.scaffold_96.7…	17	evm.TU.scaffold_176.243;evm.TU.scaffold_152.10;evm.TU.scaffold_797.33;evm.TU.scaffold_153.562;evm.TU.scaffold_167.99;evm.TU.scaffold_22.257;evm.TU.scaffold_421.181;evm.TU.scaffold_179.274;evm.TU.scaffold_171.102;evm.TU.scaffold_92.206;evm.TU.scaffold_23.52;evm.TU.scaffold_761.1;evm.TU.scaffold_176.337;evm.TU.scaffold_18.95;evm.TU.scaffold_731.32;evm.TU.scaffold_484.12;evm.TU.scaffold_954.63
Glycerophospholipid metabolism	ko00564	35 out of 2106 1.661918328585%	182 out of 9464 1.92307692307692%	0.860585	1	35	evm.TU.scaffold_162.643;evm.TU.scaffold_797.33;evm.TU.scaffold_92.111;evm.TU.scaffold_64.67;evm.TU.scaffold_1235.19;evm.TU.scaffold_22.419;evm.TU.scaffold_179.249;evm.TU.scaffold_10.3;evm.TU.scaffold_90.228;evm.TU.scaffold_153.141;evm.TU.scaffold_117.325;evm.TU.scaffold_175.30;evm.TU.scaffold_463.28_evm.TU.scaffold_463.29;evm.TU.scaffold_752.10;evm.TU.scaffold_118.70;evm.TU.scaffold_120.392;evm.T…	K00630+K00655+K00901+K00901+K00901+K00901+K01047+K01047+K01114+K01114+K01115+K01115+K01115+K01126+K01126+K01126+K01517+K01613+K01613+K05929+K08730+K13508+K13509+K13519+K14674+K14674+K16818+K16818+K16818+K16818+K16818+K16818+K18693+K18696+K18696	25	evm.TU.scaffold_162.643;evm.TU.scaffold_92.111;evm.TU.scaffold_64.67;evm.TU.scaffold_1235.19;evm.TU.scaffold_22.419;evm.TU.scaffold_179.249;evm.TU.scaffold_90.228;evm.TU.scaffold_117.325;evm.TU.scaffold_118.70;evm.TU.scaffold_120.392;evm.TU.scaffold_819.5;evm.TU.scaffold_77.158;evm.TU.scaffold_12.410;evm.TU.scaffold_18.12;evm.TU.scaffold_40.181;evm.TU.scaffold_86.221;evm.TU.scaffold_47.222;evm.TU…	10	evm.TU.scaffold_797.33;evm.TU.scaffold_10.3;evm.TU.scaffold_153.141;evm.TU.scaffold_175.30;evm.TU.scaffold_463.28_evm.TU.scaffold_463.29;evm.TU.scaffold_752.10;evm.TU.scaffold_26.198;evm.TU.scaffold_176.337;evm.TU.scaffold_90.304;evm.TU.scaffold_86.232
Glycine, serine and threonine metabolism	ko00260	35 out of 2106 1.661918328585%	99 out of 9464 1.04606931530008%	0.00192555	0.261875	35	evm.TU.scaffold_97.71;evm.TU.scaffold_752.136;evm.TU.scaffold_96.748;evm.TU.scaffold_86.231;evm.TU.scaffold_463.90;evm.TU.scaffold_463.91;evm.TU.scaffold_12.457;evm.TU.scaffold_168.27;evm.TU.scaffold_92.558;evm.TU.scaffold_55.180;evm.TU.scaffold_463.89;evm.TU.scaffold_855.46;novel.4210;evm.TU.scaffold_801.33;evm.TU.scaffold_174.239;evm.TU.scaffold_145.137;evm.TU.scaffold_182.2;evm.TU.scaffold_8.1…	K00058+K00058+K00058+K00108+K00276+K00276+K00276+K00276+K00276+K00276+K00276+K00281+K00306+K00499+K00600+K00600+K00600+K00600+K00605+K00605+K00827+K00831+K00928+K01079+K01695+K01695+K01696+K01696+K02437+K06001+K12235+K15893+K15893+K15918+K15918	23	evm.TU.scaffold_97.71;evm.TU.scaffold_752.136;evm.TU.scaffold_96.748;evm.TU.scaffold_86.231;evm.TU.scaffold_463.91;evm.TU.scaffold_168.27;evm.TU.scaffold_92.558;evm.TU.scaffold_55.180;evm.TU.scaffold_855.46;novel.4210;evm.TU.scaffold_174.239;evm.TU.scaffold_145.137;evm.TU.scaffold_8.136;evm.TU.scaffold_141.91;evm.TU.scaffold_176.222;evm.TU.scaffold_90.292;evm.TU.scaffold_37.167;evm.TU.scaffold_90…	12	evm.TU.scaffold_463.90;evm.TU.scaffold_12.457;evm.TU.scaffold_463.89;evm.TU.scaffold_801.33;evm.TU.scaffold_182.2;novel.4619;evm.TU.scaffold_22.587;evm.TU.scaffold_176.152;evm.TU.scaffold_26.551;evm.TU.scaffold_26.552;evm.TU.scaffold_18.95;evm.TU.scaffold_731.32
Glycolysis / Gluconeogenesis	ko00010	55 out of 2106 2.61158594491928%	229 out of 9464 2.41969568892646%	0.281303	1	55	evm.TU.scaffold_153.227;evm.TU.scaffold_176.243;evm.TU.scaffold_86.310;evm.TU.scaffold_12.274;evm.TU.scaffold_22.284;evm.TU.scaffold_111.54;evm.TU.scaffold_152.10;evm.TU.scaffold_101.164;evm.TU.scaffold_122.212;evm.TU.scaffold_86.150;evm.TU.scaffold_59.19;evm.TU.scaffold_5.135;evm.TU.scaffold_5.136;evm.TU.scaffold_33.95;evm.TU.scaffold_865.313;evm.TU.scaffold_136.33;evm.TU.scaffold_8.108;evm.TU.s…	K00001+K00002+K00002+K00121+K00121+K00121+K00128+K00134+K00161+K00161+K00162+K00627+K00627+K00844+K00844+K00844+K00844+K00844+K00844+K00844+K00850+K00850+K00850+K00850+K00873+K00873+K00873+K00873+K00873+K00895+K00895+K00895+K00895+K00895+K00895+K00895+K01568+K01623+K01623+K01623+K01623+K01689+K01689+K01785+K01785+K01792+K01803+K01803+K01803+K01835+K01835+K01895+K01913+K03841+K03841	40	evm.TU.scaffold_153.227;evm.TU.scaffold_86.310;evm.TU.scaffold_12.274;evm.TU.scaffold_22.284;evm.TU.scaffold_111.54;evm.TU.scaffold_122.212;evm.TU.scaffold_86.150;evm.TU.scaffold_59.19;evm.TU.scaffold_5.135;evm.TU.scaffold_5.136;evm.TU.scaffold_33.95;evm.TU.scaffold_136.33;evm.TU.scaffold_92.468;evm.TU.scaffold_120.145;evm.TU.scaffold_120.144;evm.TU.scaffold_96.501;evm.TU.scaffold_167.51;evm.TU.s…	15	evm.TU.scaffold_176.243;evm.TU.scaffold_152.10;evm.TU.scaffold_101.164;evm.TU.scaffold_865.313;evm.TU.scaffold_8.108;evm.TU.scaffold_12.221;evm.TU.scaffold_742.232;evm.TU.scaffold_118.140;evm.TU.scaffold_137.43;evm.TU.scaffold_15.35;novel.5731;evm.TU.scaffold_26.481;evm.TU.scaffold_55.248;evm.TU.scaffold_96.606;evm.TU.scaffold_22.505
Glycosaminoglycan degradation	ko00531	25 out of 2106 1.18708452041785%	66 out of 9464 0.69737954353339%	0.00285477	0.388249	25	evm.TU.scaffold_74.76;evm.TU.scaffold_74.99;evm.TU.scaffold_731.70;evm.TU.scaffold_92.539;evm.TU.scaffold_117.361;evm.TU.scaffold_12.422;evm.TU.scaffold_21.206;evm.TU.scaffold_141.170;evm.TU.scaffold_179.212;evm.TU.scaffold_92.212;evm.TU.scaffold_118.24;evm.TU.scaffold_118.23;evm.TU.scaffold_179.240;evm.TU.scaffold_96.285;evm.TU.scaffold_96.40;evm.TU.scaffold_171.116;evm.TU.scaffold_0.25;evm.TU.s…	K01205+K07964+K07964+K10532+K10532+K12309+K12309+K12309+K12309+K12309+K12309+K12309+K12309+K12309+K12309+K12309+K12309+K12309+K12309+K12309+K12309+K12309+K12309+K12309+K12373	12	evm.TU.scaffold_74.76;evm.TU.scaffold_74.99;evm.TU.scaffold_92.539;evm.TU.scaffold_117.361;evm.TU.scaffold_92.212;evm.TU.scaffold_118.24;evm.TU.scaffold_96.285;evm.TU.scaffold_171.116;evm.TU.scaffold_0.25;evm.TU.scaffold_1016.99;novel.1163;evm.TU.scaffold_36.62	13	evm.TU.scaffold_731.70;evm.TU.scaffold_12.422;evm.TU.scaffold_21.206;evm.TU.scaffold_141.170;evm.TU.scaffold_179.212;evm.TU.scaffold_118.23;evm.TU.scaffold_179.240;evm.TU.scaffold_96.40;evm.TU.scaffold_103.103;evm.TU.scaffold_118.242;evm.TU.scaffold_32.39;evm.TU.scaffold_202.21;novel.1161
Glycosphingolipid biosynthesis - ganglio series	ko00604	20 out of 2106 0.949667616334283%	52 out of 9464 0.549450549450549%	0.00594061	0.807923	20	evm.TU.scaffold_12.422;evm.TU.scaffold_21.206;evm.TU.scaffold_141.170;evm.TU.scaffold_179.212;evm.TU.scaffold_92.212;evm.TU.scaffold_118.24;evm.TU.scaffold_118.23;evm.TU.scaffold_179.240;evm.TU.scaffold_96.285;evm.TU.scaffold_96.40;evm.TU.scaffold_171.116;evm.TU.scaffold_0.25;evm.TU.scaffold_103.103;evm.TU.scaffold_118.242;evm.TU.scaffold_32.39;evm.TU.scaffold_1016.99;evm.TU.scaffold_202.21;novel…	K12309+K12309+K12309+K12309+K12309+K12309+K12309+K12309+K12309+K12309+K12309+K12309+K12309+K12309+K12309+K12309+K12309+K12309+K12309+K12373	8	evm.TU.scaffold_92.212;evm.TU.scaffold_118.24;evm.TU.scaffold_96.285;evm.TU.scaffold_171.116;evm.TU.scaffold_0.25;evm.TU.scaffold_1016.99;novel.1163;evm.TU.scaffold_36.62	12	evm.TU.scaffold_12.422;evm.TU.scaffold_21.206;evm.TU.scaffold_141.170;evm.TU.scaffold_179.212;evm.TU.scaffold_118.23;evm.TU.scaffold_179.240;evm.TU.scaffold_96.40;evm.TU.scaffold_103.103;evm.TU.scaffold_118.242;evm.TU.scaffold_32.39;evm.TU.scaffold_202.21;novel.1161
Glycosphingolipid biosynthesis - globo and isoglobo series	ko00603	2 out of 2106 0.0949667616334283%	17 out of 9464 0.179628064243449%	0.918911	1	2	evm.TU.scaffold_23.52;evm.TU.scaffold_36.62	K07407+K12373	1	evm.TU.scaffold_36.62	1	evm.TU.scaffold_23.52
Glycosylphosphatidylinositol (GPI)-anchor biosynthesis	ko00563	9 out of 2106 0.427350427350427%	46 out of 9464 0.486052409129332%	0.724233	1	9	evm.TU.scaffold_122.287;evm.TU.scaffold_101.341;evm.TU.scaffold_74.48;evm.TU.scaffold_18.247;evm.TU.scaffold_109.124;evm.TU.scaffold_55.281;evm.TU.scaffold_70.270;evm.TU.scaffold_92.461;novel.4958	K03857+K03857+K03860+K03860+K03860+K03860+K03860+K03860+K09658	8	evm.TU.scaffold_122.287;evm.TU.scaffold_74.48;evm.TU.scaffold_18.247;evm.TU.scaffold_109.124;evm.TU.scaffold_55.281;evm.TU.scaffold_70.270;evm.TU.scaffold_92.461;novel.4958	1	evm.TU.scaffold_101.341
Glyoxylate and dicarboxylate metabolism	ko00630	30 out of 2106 1.42450142450142%	120 out of 9464 1.26796280642434%	0.264395	1	30	evm.TU.scaffold_122.577;evm.TU.scaffold_855.46;novel.1747;novel.3306;evm.TU.scaffold_174.239;evm.TU.scaffold_145.137;evm.TU.scaffold_182.2;evm.TU.scaffold_8.136;evm.TU.scaffold_141.91;novel.4619;evm.TU.scaffold_2.82;evm.TU.scaffold_9.30;evm.TU.scaffold_74.56;evm.TU.scaffold_90.348;evm.TU.scaffold_117.308;evm.TU.scaffold_92.181;evm.TU.scaffold_171.49;evm.TU.scaffold_21.110;evm.TU.scaffold_156.54;e…	K00026+K00281+K00284+K00284+K00600+K00600+K00600+K00600+K00605+K00605+K01455+K01455+K01637+K01895+K01913+K01915+K01915+K01915+K02437+K03781+K03781+K11517+K11517+K15893+K15893+K15918+K15918+K22133+K22133+K22133	14	evm.TU.scaffold_122.577;evm.TU.scaffold_855.46;evm.TU.scaffold_174.239;evm.TU.scaffold_145.137;evm.TU.scaffold_8.136;evm.TU.scaffold_141.91;evm.TU.scaffold_74.56;evm.TU.scaffold_90.348;evm.TU.scaffold_117.308;evm.TU.scaffold_171.49;evm.TU.scaffold_156.54;evm.TU.scaffold_176.151;novel.3721;novel.3798	16	novel.1747;novel.3306;evm.TU.scaffold_182.2;novel.4619;evm.TU.scaffold_2.82;evm.TU.scaffold_9.30;evm.TU.scaffold_92.181;evm.TU.scaffold_21.110;evm.TU.scaffold_865.408;evm.TU.scaffold_865.407;evm.TU.scaffold_21.207;novel.5765;evm.TU.scaffold_26.551;evm.TU.scaffold_26.552;evm.TU.scaffold_18.95;evm.TU.scaffold_731.32
Histidine metabolism	ko00340	5 out of 2106 0.237416904083571%	33 out of 9464 0.348689771766695%	0.887748	1	5	evm.TU.scaffold_152.10;novel.6497;evm.TU.scaffold_157.153;evm.TU.scaffold_160.34;evm.TU.scaffold_160.31	K00128+K00817+K14152+K18649+K18649	3	novel.6497;evm.TU.scaffold_157.153;evm.TU.scaffold_160.34	2	evm.TU.scaffold_152.10;evm.TU.scaffold_160.31
Homologous recombination	ko03440	18 out of 2106 0.854700854700855%	135 out of 9464 1.42645815722739%	0.997061	1	18	evm.TU.scaffold_90.317;novel.5321;evm.TU.scaffold_108.32;evm.TU.scaffold_153.343;evm.TU.scaffold_101.12;evm.TU.scaffold_77.104;evm.TU.scaffold_90.168;evm.TU.scaffold_774.4;evm.TU.scaffold_463.88;novel.5745;evm.TU.scaffold_927.54;evm.TU.scaffold_16.54;evm.TU.scaffold_1070.1;evm.TU.scaffold_118.424;evm.TU.scaffold_865.567;evm.TU.scaffold_55.178;evm.TU.scaffold_55.179;novel.75	K03553+K04728+K07466+K10683+K10683+K10740+K10866+K10866+K10870+K10875+K12173+K12173+K12173+K12173+K12173+K12173+K12173+K12173	7	novel.5321;novel.5745;evm.TU.scaffold_927.54;evm.TU.scaffold_1070.1;evm.TU.scaffold_118.424;evm.TU.scaffold_55.178;evm.TU.scaffold_55.179	11	evm.TU.scaffold_90.317;evm.TU.scaffold_108.32;evm.TU.scaffold_153.343;evm.TU.scaffold_101.12;evm.TU.scaffold_77.104;evm.TU.scaffold_90.168;evm.TU.scaffold_774.4;evm.TU.scaffold_463.88;evm.TU.scaffold_16.54;evm.TU.scaffold_865.567;novel.75
Indole alkaloid biosynthesis	ko00901	15 out of 2106 0.712250712250712%	34 out of 9464 0.359256128486898%	0.00367606	0.499944	15	evm.TU.scaffold_26.591;evm.TU.scaffold_96.83;evm.TU.scaffold_96.77;evm.TU.scaffold_177.143;evm.TU.scaffold_122.161;evm.TU.scaffold_122.163;evm.TU.scaffold_865.594;evm.TU.scaffold_865.595;novel.6347;novel.1972;evm.TU.scaffold_118.338;evm.TU.scaffold_120.248;evm.TU.scaffold_22.181;evm.TU.scaffold_120.169;evm.TU.scaffold_10.95	K01593+K01593+K01593+K01593+K01593+K01593+K01593+K01593+K01593+K01593+K01757+K01757+K01757+K01757+K01757	9	evm.TU.scaffold_26.591;evm.TU.scaffold_96.83;evm.TU.scaffold_122.161;evm.TU.scaffold_865.594;evm.TU.scaffold_865.595;novel.1972;evm.TU.scaffold_118.338;evm.TU.scaffold_22.181;evm.TU.scaffold_10.95	6	evm.TU.scaffold_96.77;evm.TU.scaffold_177.143;evm.TU.scaffold_122.163;novel.6347;evm.TU.scaffold_120.248;evm.TU.scaffold_120.169
Inositol phosphate metabolism	ko00562	39 out of 2106 1.85185185185185%	153 out of 9464 1.61665257819104%	0.190243	1	39	evm.TU.scaffold_58.28;novel.2434;novel.6079;novel.1786;novel.4128;evm.TU.scaffold_164.1;evm.TU.scaffold_33.131;evm.TU.scaffold_33.132;evm.TU.scaffold_865.175;evm.TU.scaffold_96.381;evm.TU.scaffold_253.1;evm.TU.scaffold_128.134;evm.TU.scaffold_107.66;evm.TU.scaffold_18.340;evm.TU.scaffold_40.40;novel.151;novel.6091;evm.TU.scaffold_174.129;evm.TU.scaffold_90.228;evm.TU.scaffold_153.141;evm.TU.scaff…	K00140+K00140+K00140+K00140+K00140+K00469+K00469+K00469+K00889+K00889+K00889+K00889+K00889+K00913+K00921+K00921+K00921+K01092+K01114+K01114+K01765+K01803+K01803+K01803+K01858+K05857+K10572+K10572+K18081+K18081+K18649+K18649+K19801+K22913+K22913+K24221+K24221+K24221+K24221	24	evm.TU.scaffold_58.28;novel.6079;novel.1786;novel.4128;evm.TU.scaffold_865.175;evm.TU.scaffold_96.381;evm.TU.scaffold_18.340;evm.TU.scaffold_90.228;evm.TU.scaffold_36.14;evm.TU.scaffold_109.5;evm.TU.scaffold_85.180;evm.TU.scaffold_117.132;evm.TU.scaffold_96.576;evm.TU.scaffold_463.255;evm.TU.scaffold_147.73;evm.TU.scaffold_463.59;evm.TU.scaffold_817.1;evm.TU.scaffold_160.34;evm.TU.scaffold_93.100…	15	novel.2434;evm.TU.scaffold_164.1;evm.TU.scaffold_33.131;evm.TU.scaffold_33.132;evm.TU.scaffold_253.1;evm.TU.scaffold_128.134;evm.TU.scaffold_107.66;evm.TU.scaffold_40.40;novel.151;novel.6091;evm.TU.scaffold_174.129;evm.TU.scaffold_153.141;evm.TU.scaffold_147.74;evm.TU.scaffold_160.31;evm.TU.scaffold_118.407
Isoflavonoid biosynthesis	ko00943	7 out of 2106 0.332383665716999%	34 out of 9464 0.359256128486898%	0.658203	1	7	evm.TU.scaffold_1106.2;evm.TU.scaffold_97.202;evm.TU.scaffold_18.229;evm.TU.scaffold_18.228;evm.TU.scaffold_118.368;evm.TU.scaffold_118.374;evm.TU.scaffold_92.155	K13258+K13258+K13260+K13260+K13264+K13264+K13264	6	evm.TU.scaffold_1106.2;evm.TU.scaffold_97.202;evm.TU.scaffold_18.229;evm.TU.scaffold_118.368;evm.TU.scaffold_118.374;evm.TU.scaffold_92.155	1	evm.TU.scaffold_18.228
Isoquinoline alkaloid biosynthesis	ko00950	32 out of 2106 1.51946818613485%	109 out of 9464 1.15173288250211%	0.0499027	1	32	evm.TU.scaffold_463.90;evm.TU.scaffold_463.91;evm.TU.scaffold_12.457;evm.TU.scaffold_168.27;evm.TU.scaffold_92.558;evm.TU.scaffold_55.180;evm.TU.scaffold_463.89;evm.TU.scaffold_174.115;evm.TU.scaffold_33.76;evm.TU.scaffold_865.506;evm.TU.scaffold_92.335;evm.TU.scaffold_153.215;novel.5597;evm.TU.scaffold_26.591;evm.TU.scaffold_96.83;evm.TU.scaffold_96.77;evm.TU.scaffold_177.143;evm.TU.scaffold_122…	K00276+K00276+K00276+K00276+K00276+K00276+K00276+K00307+K00307+K00422+K00422+K00815+K00815+K01593+K01593+K01593+K01593+K01593+K01593+K01593+K01593+K01593+K01593+K13385+K13385+K14455+K14975+K15849+K15849+K22097+K22097+K22097	23	evm.TU.scaffold_463.91;evm.TU.scaffold_168.27;evm.TU.scaffold_92.558;evm.TU.scaffold_55.180;evm.TU.scaffold_174.115;evm.TU.scaffold_33.76;evm.TU.scaffold_865.506;evm.TU.scaffold_92.335;evm.TU.scaffold_153.215;evm.TU.scaffold_26.591;evm.TU.scaffold_96.83;evm.TU.scaffold_122.161;evm.TU.scaffold_865.594;evm.TU.scaffold_865.595;novel.1972;evm.TU.scaffold_86.217;evm.TU.scaffold_86.216;evm.TU.scaffold_…	9	evm.TU.scaffold_463.90;evm.TU.scaffold_12.457;evm.TU.scaffold_463.89;novel.5597;evm.TU.scaffold_96.77;evm.TU.scaffold_177.143;evm.TU.scaffold_122.163;novel.6347;evm.TU.scaffold_55.209
Limonene and pinene degradation	ko00903	1 out of 2106 0.0474833808167142%	14 out of 9464 0.14792899408284%	0.970597	1	1	evm.TU.scaffold_152.10	K00128	0	--	1	evm.TU.scaffold_152.10
Linoleic acid metabolism	ko00591	12 out of 2106 0.56980056980057%	23 out of 9464 0.243026204564666%	0.00160616	0.218438	12	evm.TU.scaffold_18.413_evm.TU.scaffold_18.408;evm.TU.scaffold_153.38;evm.TU.scaffold_179.249;evm.TU.scaffold_10.3;evm.TU.scaffold_47.222;evm.TU.scaffold_92.456;evm.TU.scaffold_18.484;evm.TU.scaffold_18.488;evm.TU.scaffold_12.196;evm.TU.scaffold_12.199;evm.TU.scaffold_70.492;evm.TU.scaffold_70.493	K00454+K00454+K01047+K01047+K14674+K14674+K15718+K15718+K15718+K15718+K15718+K15718	11	evm.TU.scaffold_18.413_evm.TU.scaffold_18.408;evm.TU.scaffold_153.38;evm.TU.scaffold_179.249;evm.TU.scaffold_47.222;evm.TU.scaffold_92.456;evm.TU.scaffold_18.484;evm.TU.scaffold_18.488;evm.TU.scaffold_12.196;evm.TU.scaffold_12.199;evm.TU.scaffold_70.492;evm.TU.scaffold_70.493	1	evm.TU.scaffold_10.3
Lysine biosynthesis	ko00300	1 out of 2106 0.0474833808167142%	15 out of 9464 0.158495350803043%	0.97715	1	1	evm.TU.scaffold_90.292	K00928	1	evm.TU.scaffold_90.292	0	--
Lysine degradation	ko00310	7 out of 2106 0.332383665716999%	73 out of 9464 0.77134404057481%	0.998668	1	7	evm.TU.scaffold_152.10;novel.4210;evm.TU.scaffold_16.25;evm.TU.scaffold_177.5;evm.TU.scaffold_1038.3;novel.6710;evm.TU.scaffold_742.74	K00128+K00306+K00658+K11426+K11430+K18826+K24405	2	novel.4210;novel.6710	5	evm.TU.scaffold_152.10;evm.TU.scaffold_16.25;evm.TU.scaffold_177.5;evm.TU.scaffold_1038.3;evm.TU.scaffold_742.74
Mannose type O-glycan biosynthesis	ko00515	1 out of 2106 0.0474833808167142%	2 out of 9464 0.0211327134404057%	0.395555	1	1	evm.TU.scaffold_96.182	K00728	0	--	1	evm.TU.scaffold_96.182
MAPK signaling pathway - plant	ko04016	111 out of 2106 5.27065527065527%	470 out of 9464 4.96618765849535%	0.248985	1	111	evm.TU.scaffold_128.153;evm.TU.scaffold_97.190;evm.TU.scaffold_865.314;evm.TU.scaffold_167.101;evm.TU.scaffold_55.295;evm.TU.scaffold_97.191;novel.1141;novel.1142;evm.TU.scaffold_865.408;evm.TU.scaffold_865.407;evm.TU.scaffold_92.116;evm.TU.scaffold_93.148;evm.TU.scaffold_17.147;evm.TU.scaffold_157.176;evm.TU.scaffold_96.818;evm.TU.scaffold_659.1;evm.TU.scaffold_922.1;evm.TU.scaffold_1153.10;evm.…	K00940+K02183+K02183+K02183+K02183+K02183+K02183+K02183+K03781+K03781+K13413+K13413+K13413+K13413+K13416+K13416+K13416+K13416+K13416+K13416+K13416+K13416+K13416+K13416+K13420+K13420+K13420+K13420+K13420+K13420+K13422+K13422+K13422+K13422+K13422+K13422+K13424+K13424+K13425+K13425+K13425+K13447+K13447+K13447+K13447+K13447+K13447+K13447+K13447+K13449+K13449+K13449+K14496+K14496+K14497+K14497+K14497+…	64	evm.TU.scaffold_128.153;evm.TU.scaffold_865.314;evm.TU.scaffold_55.295;novel.1141;novel.1142;evm.TU.scaffold_92.116;evm.TU.scaffold_93.148;evm.TU.scaffold_17.147;evm.TU.scaffold_157.176;evm.TU.scaffold_96.818;evm.TU.scaffold_659.1;evm.TU.scaffold_1153.10;evm.TU.scaffold_26.448;novel.828;novel.2890;evm.TU.scaffold_122.380;evm.TU.scaffold_52.147;novel.2284;evm.TU.scaffold_18.346;novel.5560;novel.61…	47	evm.TU.scaffold_97.190;evm.TU.scaffold_167.101;evm.TU.scaffold_97.191;evm.TU.scaffold_865.408;evm.TU.scaffold_865.407;evm.TU.scaffold_922.1;novel.5861;novel.830;novel.2968;evm.TU.scaffold_752.75;evm.TU.scaffold_128.93;novel.2283;evm.TU.scaffold_801.44;evm.TU.scaffold_250.23;evm.TU.scaffold_18.355;evm.TU.scaffold_52.21;evm.TU.scaffold_17.121;evm.TU.scaffold_162.276;evm.TU.scaffold_117.380;evm.TU.s…
Metabolic pathways	ko01100	1074 out of 2106 50.997150997151%	4123 out of 9464 43.5650887573965%	4.50594e-15	6.12808e-13	1074	evm.TU.scaffold_153.227;evm.TU.scaffold_176.243;evm.TU.scaffold_86.310;evm.TU.scaffold_37.91;novel.5936;evm.TU.scaffold_249.4;evm.TU.scaffold_96.538;novel.4963;novel.315;novel.87;novel.137;evm.TU.scaffold_855.2;evm.TU.scaffold_855.1;evm.TU.scaffold_243.36;evm.TU.scaffold_122.577;evm.TU.scaffold_70.490;evm.TU.scaffold_122.542;evm.TU.scaffold_24.13;evm.TU.scaffold_35.12;evm.TU.scaffold_122.68;evm.T…	K00001+K00002+K00002+K00012+K00012+K00020+K00020+K00020+K00020+K00020+K00020+K00021+K00021+K00021+K00026+K00030+K00031+K00033+K00033+K00036+K00058+K00058+K00058+K00059+K00059+K00078+K00078+K00078+K00079+K00083+K00083+K00099+K00099+K00103+K00103+K00103+K00103+K00108+K00121+K00121+K00121+K00128+K00134+K00140+K00140+K00140+K00140+K00140+K00161+K00161+K00162+K00166+K00218+K00227+K00232+K00232+K00232+…	669	evm.TU.scaffold_153.227;evm.TU.scaffold_86.310;evm.TU.scaffold_37.91;novel.5936;evm.TU.scaffold_96.538;novel.4963;novel.87;evm.TU.scaffold_855.2;evm.TU.scaffold_855.1;evm.TU.scaffold_243.36;evm.TU.scaffold_122.577;evm.TU.scaffold_70.490;evm.TU.scaffold_122.542;evm.TU.scaffold_24.13;evm.TU.scaffold_35.12;evm.TU.scaffold_122.68;evm.TU.scaffold_97.71;evm.TU.scaffold_752.136;evm.TU.scaffold_96.748;ev…	405	evm.TU.scaffold_176.243;evm.TU.scaffold_249.4;novel.315;novel.137;evm.TU.scaffold_21.61;evm.TU.scaffold_97.31;evm.TU.scaffold_96.599;evm.TU.scaffold_347.2;evm.TU.scaffold_22.473;evm.TU.scaffold_18.373;evm.TU.scaffold_174.151;evm.TU.scaffold_152.10;evm.TU.scaffold_101.164;novel.2434;evm.TU.scaffold_865.138;evm.TU.scaffold_117.172;evm.TU.scaffold_52.318;evm.TU.scaffold_96.561;evm.TU.scaffold_463.90…
Mismatch repair	ko03430	12 out of 2106 0.56980056980057%	72 out of 9464 0.760777683854607%	0.904428	1	12	evm.TU.scaffold_153.151;evm.TU.scaffold_108.32;evm.TU.scaffold_118.290;evm.TU.scaffold_77.104;evm.TU.scaffold_52.19;evm.TU.scaffold_97.1;evm.TU.scaffold_1010.4;evm.TU.scaffold_174.8;evm.TU.scaffold_421.219;evm.TU.scaffold_330.27;evm.TU.scaffold_96.282;evm.TU.scaffold_122.35	K03657+K07466+K08739+K10740+K10747+K10755+K10755+K10756+K10756+K10756+K10756+K10756	1	evm.TU.scaffold_421.219	11	evm.TU.scaffold_153.151;evm.TU.scaffold_108.32;evm.TU.scaffold_118.290;evm.TU.scaffold_77.104;evm.TU.scaffold_52.19;evm.TU.scaffold_97.1;evm.TU.scaffold_1010.4;evm.TU.scaffold_174.8;evm.TU.scaffold_330.27;evm.TU.scaffold_96.282;evm.TU.scaffold_122.35
Monobactam biosynthesis	ko00261	2 out of 2106 0.0949667616334283%	11 out of 9464 0.116229923922232%	0.739899	1	2	evm.TU.scaffold_90.292;evm.TU.scaffold_86.331	K00928+K13811	1	evm.TU.scaffold_90.292	1	evm.TU.scaffold_86.331
Monoterpenoid biosynthesis	ko00902	8 out of 2106 0.379867046533713%	33 out of 9464 0.348689771766695%	0.458403	1	8	evm.TU.scaffold_130.174;AAS79352.1-evm.model.scaffold_35.15G;AAS79352.1-evm.model.scaffold_35.13G;AAS79352.1-D2G;evm.TU.scaffold_55.58;evm.TU.scaffold_33.36;evm.TU.scaffold_966.115;evm.TU.scaffold_162.353	K15095+K18108+K18108+K18108+K23232+K23232+K23810+K23810	5	AAS79352.1-evm.model.scaffold_35.15G;AAS79352.1-evm.model.scaffold_35.13G;AAS79352.1-D2G;evm.TU.scaffold_55.58;evm.TU.scaffold_966.115	3	evm.TU.scaffold_130.174;evm.TU.scaffold_33.36;evm.TU.scaffold_162.353
mRNA surveillance pathway	ko03015	15 out of 2106 0.712250712250712%	160 out of 9464 1.69061707523246%	0.999995	1	15	evm.TU.scaffold_12.57;evm.TU.scaffold_117.523;evm.TU.scaffold_157.39;evm.TU.scaffold_927.10;evm.TU.scaffold_865.70;evm.TU.scaffold_865.616;evm.TU.scaffold_5.57;novel.6867;evm.TU.scaffold_157.252;evm.TU.scaffold_179.71;evm.TU.scaffold_175.11;evm.TU.scaffold_55.195;evm.TU.scaffold_22.155;evm.TU.scaffold_120.382;evm.TU.scaffold_153.92	K03265+K04354+K04382+K08873+K11584+K11584+K11584+K11584+K13126+K13126+K14376+K14399+K14399+K14411+K14411	6	evm.TU.scaffold_157.39;evm.TU.scaffold_5.57;evm.TU.scaffold_175.11;evm.TU.scaffold_55.195;evm.TU.scaffold_120.382;evm.TU.scaffold_153.92	9	evm.TU.scaffold_12.57;evm.TU.scaffold_117.523;evm.TU.scaffold_927.10;evm.TU.scaffold_865.70;evm.TU.scaffold_865.616;novel.6867;evm.TU.scaffold_157.252;evm.TU.scaffold_179.71;evm.TU.scaffold_22.155
Neomycin, kanamycin and gentamicin biosynthesis	ko00524	7 out of 2106 0.332383665716999%	11 out of 9464 0.116229923922232%	0.00375083	0.510113	7	evm.TU.scaffold_33.95;evm.TU.scaffold_865.313;evm.TU.scaffold_136.33;evm.TU.scaffold_8.108;evm.TU.scaffold_92.468;evm.TU.scaffold_120.145;evm.TU.scaffold_120.144	K00844+K00844+K00844+K00844+K00844+K00844+K00844	5	evm.TU.scaffold_33.95;evm.TU.scaffold_136.33;evm.TU.scaffold_92.468;evm.TU.scaffold_120.145;evm.TU.scaffold_120.144	2	evm.TU.scaffold_865.313;evm.TU.scaffold_8.108
N-Glycan biosynthesis	ko00510	7 out of 2106 0.332383665716999%	87 out of 9464 0.91927303465765%	0.999893	1	7	evm.TU.scaffold_86.207;novel.2742;evm.TU.scaffold_752.162;evm.TU.scaffold_26.467;evm.TU.scaffold_92.292;evm.TU.scaffold_120.220;novel.4958	K00729+K01230+K03844+K07252+K07441+K07441+K09658	4	evm.TU.scaffold_86.207;evm.TU.scaffold_26.467;evm.TU.scaffold_120.220;novel.4958	3	novel.2742;evm.TU.scaffold_752.162;evm.TU.scaffold_92.292
Nicotinate and nicotinamide metabolism	ko00760	8 out of 2106 0.379867046533713%	41 out of 9464 0.433220625528318%	0.721649	1	8	evm.TU.scaffold_21.18;evm.TU.scaffold_1016.87;evm.TU.scaffold_1088.25;evm.TU.scaffold_34.42;evm.TU.scaffold_101.102;evm.TU.scaffold_179.159;evm.TU.scaffold_157.130;evm.TU.scaffold_10.141	K00858+K01240+K01513+K01513+K03517+K03787+K06210+K11416	7	evm.TU.scaffold_21.18;evm.TU.scaffold_1016.87;evm.TU.scaffold_1088.25;evm.TU.scaffold_34.42;evm.TU.scaffold_101.102;evm.TU.scaffold_179.159;evm.TU.scaffold_157.130	1	evm.TU.scaffold_10.141
Nitrogen metabolism	ko00910	18 out of 2106 0.854700854700855%	54 out of 9464 0.570583262890955%	0.0403769	1	18	novel.1747;novel.3306;evm.TU.scaffold_2.82;evm.TU.scaffold_9.30;evm.TU.scaffold_1235.4_evm.TU.scaffold_1235.5;evm.TU.scaffold_149.1;evm.TU.scaffold_742.229;evm.TU.scaffold_9.104;evm.TU.scaffold_117.455;evm.TU.scaffold_117.456;evm.TU.scaffold_742.236;evm.TU.scaffold_131.8;evm.TU.scaffold_12.155;evm.TU.scaffold_116.27;evm.TU.scaffold_92.181;evm.TU.scaffold_171.49;evm.TU.scaffold_21.110;evm.TU.scaff…	K00284+K00284+K01455+K01455+K01673+K01673+K01673+K01673+K01673+K01673+K01673+K01674+K01674+K01674+K01915+K01915+K01915+K02575	7	evm.TU.scaffold_1235.4_evm.TU.scaffold_1235.5;evm.TU.scaffold_149.1;evm.TU.scaffold_742.229;evm.TU.scaffold_742.236;evm.TU.scaffold_12.155;evm.TU.scaffold_116.27;evm.TU.scaffold_171.49	11	novel.1747;novel.3306;evm.TU.scaffold_2.82;evm.TU.scaffold_9.30;evm.TU.scaffold_9.104;evm.TU.scaffold_117.455;evm.TU.scaffold_117.456;evm.TU.scaffold_131.8;evm.TU.scaffold_92.181;evm.TU.scaffold_21.110;evm.TU.scaffold_23.78
Non-homologous end-joining	ko03450	2 out of 2106 0.0949667616334283%	22 out of 9464 0.232459847844463%	0.971409	1	2	evm.TU.scaffold_90.168;evm.TU.scaffold_774.4	K10866+K10866	0	--	2	evm.TU.scaffold_90.168;evm.TU.scaffold_774.4
Nucleotide excision repair	ko03420	15 out of 2106 0.712250712250712%	87 out of 9464 0.91927303465765%	0.898883	1	15	evm.TU.scaffold_5.147;evm.TU.scaffold_120.308;evm.TU.scaffold_22.162;evm.TU.scaffold_153.151;evm.TU.scaffold_108.32;evm.TU.scaffold_77.104;evm.TU.scaffold_52.19;evm.TU.scaffold_97.1;evm.TU.scaffold_1010.4;evm.TU.scaffold_174.8;evm.TU.scaffold_421.219;evm.TU.scaffold_330.27;evm.TU.scaffold_96.282;evm.TU.scaffold_122.35;evm.TU.scaffold_171.175	K02202+K02325+K03506+K03657+K07466+K10740+K10747+K10755+K10755+K10756+K10756+K10756+K10756+K10756+K10844	2	evm.TU.scaffold_5.147;evm.TU.scaffold_421.219	13	evm.TU.scaffold_120.308;evm.TU.scaffold_22.162;evm.TU.scaffold_153.151;evm.TU.scaffold_108.32;evm.TU.scaffold_77.104;evm.TU.scaffold_52.19;evm.TU.scaffold_97.1;evm.TU.scaffold_1010.4;evm.TU.scaffold_174.8;evm.TU.scaffold_330.27;evm.TU.scaffold_96.282;evm.TU.scaffold_122.35;evm.TU.scaffold_171.175
One carbon pool by folate	ko00670	10 out of 2106 0.474833808167141%	30 out of 9464 0.316990701606086%	0.110066	1	10	evm.TU.scaffold_26.754;evm.TU.scaffold_174.239;evm.TU.scaffold_145.137;evm.TU.scaffold_182.2;evm.TU.scaffold_8.136;evm.TU.scaffold_23.184;evm.TU.scaffold_52.255;evm.TU.scaffold_141.91;novel.4619;evm.TU.scaffold_147.66	K00297+K00600+K00600+K00600+K00600+K00601+K00604+K00605+K00605+K13998	6	evm.TU.scaffold_26.754;evm.TU.scaffold_174.239;evm.TU.scaffold_145.137;evm.TU.scaffold_8.136;evm.TU.scaffold_23.184;evm.TU.scaffold_141.91	4	evm.TU.scaffold_182.2;evm.TU.scaffold_52.255;novel.4619;evm.TU.scaffold_147.66
Other glycan degradation	ko00511	29 out of 2106 1.37701804368471%	102 out of 9464 1.07776838546069%	0.0850704	1	29	evm.TU.scaffold_156.169;evm.TU.scaffold_122.579;evm.TU.scaffold_92.589;evm.TU.scaffold_18.214;evm.TU.scaffold_149.165;evm.TU.scaffold_90.281;evm.TU.scaffold_122.580;evm.TU.scaffold_77.34;evm.TU.scaffold_12.422;evm.TU.scaffold_21.206;evm.TU.scaffold_141.170;evm.TU.scaffold_179.212;evm.TU.scaffold_92.212;evm.TU.scaffold_118.24;evm.TU.scaffold_118.23;evm.TU.scaffold_179.240;evm.TU.scaffold_96.285;ev…	K01191+K01206+K01206+K01206+K01206+K01206+K01206+K01206+K12309+K12309+K12309+K12309+K12309+K12309+K12309+K12309+K12309+K12309+K12309+K12309+K12309+K12309+K12309+K12309+K12309+K12309+K12309+K12373+K17108	15	evm.TU.scaffold_122.579;evm.TU.scaffold_92.589;evm.TU.scaffold_18.214;evm.TU.scaffold_149.165;evm.TU.scaffold_122.580;evm.TU.scaffold_77.34;evm.TU.scaffold_92.212;evm.TU.scaffold_118.24;evm.TU.scaffold_96.285;evm.TU.scaffold_171.116;evm.TU.scaffold_0.25;evm.TU.scaffold_1016.99;novel.1163;evm.TU.scaffold_36.62;evm.TU.scaffold_97.48_evm.TU.scaffold_97.49	14	evm.TU.scaffold_156.169;evm.TU.scaffold_90.281;evm.TU.scaffold_12.422;evm.TU.scaffold_21.206;evm.TU.scaffold_141.170;evm.TU.scaffold_179.212;evm.TU.scaffold_118.23;evm.TU.scaffold_179.240;evm.TU.scaffold_96.40;evm.TU.scaffold_103.103;evm.TU.scaffold_118.242;evm.TU.scaffold_32.39;evm.TU.scaffold_202.21;novel.1161
Other types of O-glycan biosynthesis	ko00514	5 out of 2106 0.237416904083571%	22 out of 9464 0.232459847844463%	0.561588	1	5	evm.TU.scaffold_96.182;evm.TU.scaffold_120.202;evm.TU.scaffold_52.369;evm.TU.scaffold_176.155;evm.TU.scaffold_52.240	K00728+K03691+K13667+K13667+K20784	3	evm.TU.scaffold_120.202;evm.TU.scaffold_176.155;evm.TU.scaffold_52.240	2	evm.TU.scaffold_96.182;evm.TU.scaffold_52.369
Oxidative phosphorylation	ko00190	36 out of 2106 1.70940170940171%	187 out of 9464 1.97590870667794%	0.861894	1	36	evm.TU.scaffold_122.48;evm.TU.scaffold_55.183;evm.TU.scaffold_1094.5;evm.TU.scaffold_85.20;evm.TU.scaffold_153.254;evm.TU.scaffold_85.122;evm.TU.scaffold_92.362;evm.TU.scaffold_74.135;novel.4737;novel.4738;novel.6198;novel.2365;evm.TU.scaffold_162.283;evm.TU.scaffold_147.24;evm.TU.scaffold_162.488;evm.TU.scaffold_52.239;evm.TU.scaffold_252.2;evm.TU.scaffold_128.14;evm.TU.scaffold_18.456;evm.TU.sc…	K00235+K00235+K00411+K00419+K01507+K01535+K01535+K01535+K01535+K01535+K01535+K01535+K02113+K02132+K02133+K02133+K02134+K02134+K02137+K02144+K02145+K02145+K02151+K02155+K02155+K02265+K03879+K03884+K03884+K03935+K03935+K03935+K03938+K03942+K05573+K08738	24	evm.TU.scaffold_122.48;evm.TU.scaffold_55.183;evm.TU.scaffold_85.20;evm.TU.scaffold_92.362;evm.TU.scaffold_147.24;evm.TU.scaffold_52.239;evm.TU.scaffold_128.14;evm.TU.scaffold_18.456;evm.TU.scaffold_122.202;evm.TU.scaffold_250.64;evm.TU.scaffold_801.67;evm.TU.scaffold_75.51;evm.TU.scaffold_742.184;evm.TU.scaffold_26.489;evm.TU.scaffold_70.97;evm.TU.scaffold_72.43;evm.TU.scaffold_26.111;evm.TU.sca…	12	evm.TU.scaffold_1094.5;evm.TU.scaffold_153.254;evm.TU.scaffold_85.122;evm.TU.scaffold_74.135;novel.4737;novel.4738;novel.6198;novel.2365;evm.TU.scaffold_162.283;evm.TU.scaffold_162.488;evm.TU.scaffold_252.2;evm.TU.scaffold_920.2
Pantothenate and CoA biosynthesis	ko00770	10 out of 2106 0.474833808167141%	52 out of 9464 0.549450549450549%	0.75037	1	10	evm.TU.scaffold_152.10;evm.TU.scaffold_70.342;evm.TU.scaffold_70.343;evm.TU.scaffold_855.93;evm.TU.scaffold_1088.25;evm.TU.scaffold_34.42;evm.TU.scaffold_130.112;evm.TU.scaffold_26.406;evm.TU.scaffold_140.104;evm.TU.scaffold_118.223	K00128+K00826+K00826+K01431+K01513+K01513+K01653+K17839+K17839+K17839	8	evm.TU.scaffold_70.342;evm.TU.scaffold_70.343;evm.TU.scaffold_855.93;evm.TU.scaffold_1088.25;evm.TU.scaffold_34.42;evm.TU.scaffold_26.406;evm.TU.scaffold_140.104;evm.TU.scaffold_118.223	2	evm.TU.scaffold_152.10;evm.TU.scaffold_130.112
Pentose and glucuronate interconversions	ko00040	100 out of 2106 4.74833808167141%	271 out of 9464 2.86348267117498%	2.014e-08	2.73904e-06	100	evm.TU.scaffold_176.243;evm.TU.scaffold_86.310;evm.TU.scaffold_37.91;novel.5936;evm.TU.scaffold_96.599;evm.TU.scaffold_347.2;evm.TU.scaffold_457.48;evm.TU.scaffold_118.261;evm.TU.scaffold_92.277;evm.TU.scaffold_92.279;evm.TU.scaffold_122.716;evm.TU.scaffold_22.122;evm.TU.scaffold_120.211;evm.TU.scaffold_120.210;evm.TU.scaffold_120.213;evm.TU.scaffold_177.43;evm.TU.scaffold_177.41;evm.TU.scaffold_…	K00002+K00002+K00012+K00012+K00078+K00078+K00078+K00963+K01051+K01051+K01051+K01051+K01051+K01051+K01051+K01051+K01051+K01051+K01051+K01051+K01051+K01051+K01051+K01051+K01051+K01051+K01051+K01051+K01051+K01051+K01051+K01051+K01051+K01051+K01051+K01051+K01051+K01051+K01051+K01051+K01051+K01051+K01051+K01051+K01051+K01051+K01184+K01184+K01184+K01184+K01184+K01184+K01184+K01184+K01184+K01213+K01213+…	53	evm.TU.scaffold_86.310;evm.TU.scaffold_37.91;novel.5936;evm.TU.scaffold_457.48;evm.TU.scaffold_118.261;evm.TU.scaffold_92.277;evm.TU.scaffold_92.279;evm.TU.scaffold_122.716;evm.TU.scaffold_22.122;evm.TU.scaffold_120.211;evm.TU.scaffold_120.210;evm.TU.scaffold_177.41;evm.TU.scaffold_33.99;evm.TU.scaffold_162.185;evm.TU.scaffold_174.99;evm.TU.scaffold_174.98;evm.TU.scaffold_177.36;evm.TU.scaffold_1…	47	evm.TU.scaffold_176.243;evm.TU.scaffold_96.599;evm.TU.scaffold_347.2;evm.TU.scaffold_120.213;evm.TU.scaffold_177.43;evm.TU.scaffold_966.148;evm.TU.scaffold_742.137;evm.TU.scaffold_24.48;evm.TU.scaffold_21.265;evm.TU.scaffold_92.168;evm.TU.scaffold_92.169;evm.TU.scaffold_174.77;evm.TU.scaffold_162.212;evm.TU.scaffold_966.49;evm.TU.scaffold_117.331;evm.TU.scaffold_966.128;evm.TU.scaffold_77.133;evm…
Pentose phosphate pathway	ko00030	28 out of 2106 1.329534662868%	108 out of 9464 1.14116652578191%	0.207789	1	28	evm.TU.scaffold_24.13;evm.TU.scaffold_35.12;evm.TU.scaffold_122.68;evm.TU.scaffold_90.302;evm.TU.scaffold_96.501;evm.TU.scaffold_167.51;evm.TU.scaffold_12.221;evm.TU.scaffold_742.232;evm.TU.scaffold_162.667;evm.TU.scaffold_137.43;evm.TU.scaffold_140.6;evm.TU.scaffold_147.36;evm.TU.scaffold_120.413;evm.TU.scaffold_15.35;evm.TU.scaffold_152.40;novel.5731;evm.TU.scaffold_37.218;evm.TU.scaffold_85.54…	K00033+K00033+K00036+K00616+K00850+K00850+K00850+K00850+K00851+K00895+K00895+K00895+K00895+K00895+K00895+K00895+K01057+K01623+K01623+K01623+K01623+K01783+K01807+K01807+K01835+K01835+K03841+K03841	20	evm.TU.scaffold_24.13;evm.TU.scaffold_35.12;evm.TU.scaffold_122.68;evm.TU.scaffold_90.302;evm.TU.scaffold_96.501;evm.TU.scaffold_167.51;evm.TU.scaffold_162.667;evm.TU.scaffold_140.6;evm.TU.scaffold_147.36;evm.TU.scaffold_120.413;evm.TU.scaffold_152.40;evm.TU.scaffold_85.54;evm.TU.scaffold_70.246;evm.TU.scaffold_149.63;evm.TU.scaffold_171.150;evm.TU.scaffold_26.138;evm.TU.scaffold_52.248;evm.TU.sc…	8	evm.TU.scaffold_12.221;evm.TU.scaffold_742.232;evm.TU.scaffold_137.43;evm.TU.scaffold_15.35;novel.5731;evm.TU.scaffold_37.218;evm.TU.scaffold_26.481;evm.TU.scaffold_22.505
Peroxisome	ko04146	29 out of 2106 1.37701804368471%	132 out of 9464 1.39475908706678%	0.565733	1	29	evm.TU.scaffold_122.542;evm.TU.scaffold_177.140;evm.TU.scaffold_96.561;evm.TU.scaffold_122.670;novel.4210;evm.TU.scaffold_742.101;evm.TU.scaffold_92.525;evm.TU.scaffold_12.347;evm.TU.scaffold_153.486;evm.TU.scaffold_865.408;evm.TU.scaffold_865.407;evm.TU.scaffold_128.15;evm.TU.scaffold_865.307;evm.TU.scaffold_421.25;evm.TU.scaffold_966.152;evm.TU.scaffold_9.63;evm.TU.scaffold_34.65;evm.TU.scaffol…	K00031+K00232+K00232+K00232+K00306+K01640+K01640+K01897+K01897+K03781+K03781+K04564+K04564+K07513+K08726+K08726+K11147+K11147+K11517+K11517+K12261+K12663+K13237+K13237+K13337+K13348+K13354+K13356+K13356	15	evm.TU.scaffold_122.542;evm.TU.scaffold_177.140;evm.TU.scaffold_122.670;novel.4210;evm.TU.scaffold_153.486;evm.TU.scaffold_421.25;evm.TU.scaffold_52.234;evm.TU.scaffold_463.31;evm.TU.scaffold_177.163;evm.TU.scaffold_290.84;evm.TU.scaffold_86.263;evm.TU.scaffold_131.81;evm.TU.scaffold_149.213;novel.4604;novel.4605	14	evm.TU.scaffold_96.561;evm.TU.scaffold_742.101;evm.TU.scaffold_92.525;evm.TU.scaffold_12.347;evm.TU.scaffold_865.408;evm.TU.scaffold_865.407;evm.TU.scaffold_128.15;evm.TU.scaffold_865.307;evm.TU.scaffold_966.152;evm.TU.scaffold_9.63;evm.TU.scaffold_34.65;evm.TU.scaffold_12.491;evm.TU.scaffold_21.207;novel.5765
Phagosome	ko04145	31 out of 2106 1.47198480531814%	124 out of 9464 1.31022823330516%	0.260019	1	31	evm.TU.scaffold_40.40;novel.151;novel.6091;evm.TU.scaffold_122.202;evm.TU.scaffold_250.64;evm.TU.scaffold_801.67;evm.TU.scaffold_75.51;evm.TU.scaffold_742.184;evm.TU.scaffold_26.489;evm.TU.scaffold_250.126;evm.TU.scaffold_966.38;evm.TU.scaffold_130.18;evm.TU.scaffold_70.509;evm.TU.scaffold_8.101;evm.TU.scaffold_130.301;evm.TU.scaffold_103.25;evm.TU.scaffold_13.11;evm.TU.scaffold_742.119;evm.TU.sc…	K00921+K00921+K00921+K02144+K02145+K02145+K02151+K02155+K02155+K04392+K04392+K07342+K07374+K07374+K07375+K07375+K07375+K07375+K07375+K07889+K07897+K07897+K08054+K08054+K08057+K08488+K08517+K09481+K10956+K10956+K10956	24	evm.TU.scaffold_122.202;evm.TU.scaffold_250.64;evm.TU.scaffold_801.67;evm.TU.scaffold_75.51;evm.TU.scaffold_742.184;evm.TU.scaffold_26.489;evm.TU.scaffold_250.126;evm.TU.scaffold_966.38;evm.TU.scaffold_130.18;evm.TU.scaffold_70.509;evm.TU.scaffold_8.101;evm.TU.scaffold_130.301;evm.TU.scaffold_103.25;evm.TU.scaffold_742.119;evm.TU.scaffold_59.71;evm.TU.scaffold_120.41;evm.TU.scaffold_112.84;evm.TU…	7	evm.TU.scaffold_40.40;novel.151;novel.6091;evm.TU.scaffold_13.11;evm.TU.scaffold_117.120;evm.TU.scaffold_177.45;evm.TU.scaffold_77.114
Phenylalanine metabolism	ko00360	27 out of 2106 1.28205128205128%	85 out of 9464 0.898140321217244%	0.0268188	1	27	evm.TU.scaffold_463.90;evm.TU.scaffold_463.91;evm.TU.scaffold_12.457;evm.TU.scaffold_168.27;evm.TU.scaffold_92.558;evm.TU.scaffold_55.180;evm.TU.scaffold_463.89;evm.TU.scaffold_153.215;novel.5597;novel.6497;novel.3341;evm.TU.scaffold_26.591;evm.TU.scaffold_96.83;evm.TU.scaffold_96.77;evm.TU.scaffold_177.143;evm.TU.scaffold_122.161;evm.TU.scaffold_122.163;evm.TU.scaffold_865.594;evm.TU.scaffold_86…	K00276+K00276+K00276+K00276+K00276+K00276+K00276+K00815+K00815+K00817+K01426+K01593+K01593+K01593+K01593+K01593+K01593+K01593+K01593+K01593+K01593+K10775+K10775+K10775+K14455+K15849+K15849	17	evm.TU.scaffold_463.91;evm.TU.scaffold_168.27;evm.TU.scaffold_92.558;evm.TU.scaffold_55.180;evm.TU.scaffold_153.215;novel.6497;novel.3341;evm.TU.scaffold_26.591;evm.TU.scaffold_96.83;evm.TU.scaffold_122.161;evm.TU.scaffold_865.594;evm.TU.scaffold_865.595;novel.1972;evm.TU.scaffold_122.291;evm.TU.scaffold_157.187;evm.TU.scaffold_122.624;evm.TU.scaffold_55.210	10	evm.TU.scaffold_463.90;evm.TU.scaffold_12.457;evm.TU.scaffold_463.89;novel.5597;evm.TU.scaffold_96.77;evm.TU.scaffold_177.143;evm.TU.scaffold_122.163;novel.6347;evm.TU.scaffold_171.168;evm.TU.scaffold_55.209
Phenylalanine, tyrosine and tryptophan biosynthesis	ko00400	19 out of 2106 0.902184235517569%	73 out of 9464 0.77134404057481%	0.257144	1	19	evm.TU.scaffold_153.215;novel.5597;novel.6497;evm.TU.scaffold_55.241;evm.TU.scaffold_96.602;evm.TU.scaffold_176.348;evm.TU.scaffold_171.94;evm.TU.scaffold_907.16;evm.TU.scaffold_177.65;evm.TU.scaffold_36.17;evm.TU.scaffold_36.18;evm.TU.scaffold_179.373;evm.TU.scaffold_3.6;evm.TU.scaffold_47.346;evm.TU.scaffold_10.85;evm.TU.scaffold_21.196;evm.TU.scaffold_122.624;evm.TU.scaffold_55.210;evm.TU.scaf…	K00815+K00815+K00817+K00891+K00891+K01657+K01658+K01695+K01695+K01696+K01696+K01850+K01850+K05359+K06001+K13832+K14455+K15849+K15849	14	evm.TU.scaffold_153.215;novel.6497;evm.TU.scaffold_55.241;evm.TU.scaffold_176.348;evm.TU.scaffold_171.94;evm.TU.scaffold_907.16;evm.TU.scaffold_177.65;evm.TU.scaffold_36.17;evm.TU.scaffold_36.18;evm.TU.scaffold_47.346;evm.TU.scaffold_10.85;evm.TU.scaffold_21.196;evm.TU.scaffold_122.624;evm.TU.scaffold_55.210	5	novel.5597;evm.TU.scaffold_96.602;evm.TU.scaffold_179.373;evm.TU.scaffold_3.6;evm.TU.scaffold_55.209
Phenylpropanoid biosynthesis	ko00940	98 out of 2106 4.65337132003799%	301 out of 9464 3.18047337278107%	1.85305e-05	0.00252015	98	evm.TU.scaffold_22.473;evm.TU.scaffold_118.462;evm.TU.scaffold_162.162;evm.TU.scaffold_96.556;evm.TU.scaffold_17.95;evm.TU.scaffold_55.134;evm.TU.scaffold_92.219;evm.TU.scaffold_74.44;evm.TU.scaffold_74.40;evm.TU.scaffold_162.41;evm.TU.scaffold_96.260;evm.TU.scaffold_96.352;evm.TU.scaffold_99.72;evm.TU.scaffold_99.70;evm.TU.scaffold_742.174;evm.TU.scaffold_92.403;evm.TU.scaffold_118.464;evm.TU.sc…	K00083+K00083+K00430+K00430+K00430+K00430+K00430+K00430+K00430+K00430+K00430+K00430+K00430+K00430+K00430+K00430+K00430+K00430+K00430+K00430+K00430+K00430+K00430+K00430+K00430+K00430+K00430+K00430+K00430+K00430+K00430+K00430+K00430+K00588+K00588+K00588+K01188+K01188+K01188+K01188+K01188+K01188+K01188+K01188+K01188+K01188+K01188+K01904+K01904+K01904+K01904+K01904+K05349+K05349+K05349+K05350+K05350+…	62	evm.TU.scaffold_118.462;evm.TU.scaffold_162.162;evm.TU.scaffold_17.95;evm.TU.scaffold_55.134;evm.TU.scaffold_92.219;evm.TU.scaffold_74.44;evm.TU.scaffold_74.40;evm.TU.scaffold_96.260;evm.TU.scaffold_96.352;evm.TU.scaffold_99.70;evm.TU.scaffold_742.174;evm.TU.scaffold_92.403;evm.TU.scaffold_99.81;evm.TU.scaffold_70.285;evm.TU.scaffold_21.356;evm.TU.scaffold_122.623;evm.TU.scaffold_17.93;evm.TU.sca…	36	evm.TU.scaffold_22.473;evm.TU.scaffold_96.556;evm.TU.scaffold_162.41;evm.TU.scaffold_99.72;evm.TU.scaffold_118.464;evm.TU.scaffold_96.136;evm.TU.scaffold_96.131;evm.TU.scaffold_93.84;evm.TU.scaffold_173.49;evm.TU.scaffold_61.90;evm.TU.scaffold_90.237;evm.TU.scaffold_96.532;novel.1497;novel.190;evm.TU.scaffold_243.156;evm.TU.scaffold_243.154;evm.TU.scaffold_966.174;evm.TU.scaffold_966.175;evm.TU.s…
Phosphatidylinositol signaling system	ko04070	29 out of 2106 1.37701804368471%	138 out of 9464 1.458157227388%	0.670142	1	29	evm.TU.scaffold_865.175;evm.TU.scaffold_96.381;evm.TU.scaffold_253.1;evm.TU.scaffold_128.134;evm.TU.scaffold_107.66;evm.TU.scaffold_92.111;evm.TU.scaffold_64.67;evm.TU.scaffold_1235.19;evm.TU.scaffold_22.419;evm.TU.scaffold_18.340;evm.TU.scaffold_40.40;novel.151;novel.6091;evm.TU.scaffold_174.129;evm.TU.scaffold_97.190;evm.TU.scaffold_865.314;evm.TU.scaffold_167.101;evm.TU.scaffold_55.295;evm.TU.…	K00889+K00889+K00889+K00889+K00889+K00901+K00901+K00901+K00901+K00913+K00921+K00921+K00921+K01092+K02183+K02183+K02183+K02183+K02183+K02183+K02183+K05857+K10572+K10572+K18081+K18081+K18649+K18649+K19801	17	evm.TU.scaffold_865.175;evm.TU.scaffold_96.381;evm.TU.scaffold_92.111;evm.TU.scaffold_64.67;evm.TU.scaffold_1235.19;evm.TU.scaffold_22.419;evm.TU.scaffold_18.340;evm.TU.scaffold_865.314;evm.TU.scaffold_55.295;novel.1141;novel.1142;evm.TU.scaffold_463.255;evm.TU.scaffold_147.73;evm.TU.scaffold_463.59;evm.TU.scaffold_817.1;evm.TU.scaffold_160.34;evm.TU.scaffold_93.100	12	evm.TU.scaffold_253.1;evm.TU.scaffold_128.134;evm.TU.scaffold_107.66;evm.TU.scaffold_40.40;novel.151;novel.6091;evm.TU.scaffold_174.129;evm.TU.scaffold_97.190;evm.TU.scaffold_167.101;evm.TU.scaffold_97.191;evm.TU.scaffold_147.74;evm.TU.scaffold_160.31
Photosynthesis	ko00195	16 out of 2106 0.759734093067426%	81 out of 9464 0.855874894336433%	0.746518	1	16	evm.TU.scaffold_162.283;evm.TU.scaffold_96.667;evm.TU.scaffold_954.25;evm.TU.scaffold_37.78;evm.TU.scaffold_12.452;evm.TU.scaffold_156.23;evm.TU.scaffold_250.140;evm.TU.scaffold_12.348;evm.TU.scaffold_122.418;evm.TU.scaffold_907.31;novel.1422;evm.TU.scaffold_26.366;evm.TU.scaffold_109.61;evm.TU.scaffold_118.206;evm.TU.scaffold_865.518;evm.TU.scaffold_96.16	K02113+K02634+K02639+K02639+K02692+K02694+K02695+K02716+K02717+K02721+K02723+K03541+K03542+K08901+K08902+K08902	3	evm.TU.scaffold_96.667;evm.TU.scaffold_37.78;evm.TU.scaffold_118.206	13	evm.TU.scaffold_162.283;evm.TU.scaffold_954.25;evm.TU.scaffold_12.452;evm.TU.scaffold_156.23;evm.TU.scaffold_250.140;evm.TU.scaffold_12.348;evm.TU.scaffold_122.418;evm.TU.scaffold_907.31;novel.1422;evm.TU.scaffold_26.366;evm.TU.scaffold_109.61;evm.TU.scaffold_865.518;evm.TU.scaffold_96.16
Photosynthesis - antenna proteins	ko00196	5 out of 2106 0.237416904083571%	23 out of 9464 0.243026204564666%	0.604639	1	5	evm.TU.scaffold_122.253;evm.TU.scaffold_52.203;evm.TU.scaffold_290.61;evm.TU.scaffold_176.358;evm.TU.scaffold_855.226	K08907+K08908+K08908+K08915+K08917	2	evm.TU.scaffold_122.253;evm.TU.scaffold_855.226	3	evm.TU.scaffold_52.203;evm.TU.scaffold_290.61;evm.TU.scaffold_176.358
Plant hormone signal transduction	ko04075	175 out of 2106 8.30959164292498%	709 out of 9464 7.49154691462384%	0.0593561	1	175	evm.TU.scaffold_752.25;evm.TU.scaffold_855.88;evm.TU.scaffold_155.80;evm.TU.scaffold_117.205;evm.TU.scaffold_731.73;evm.TU.scaffold_954.48;evm.TU.scaffold_92.116;evm.TU.scaffold_93.148;evm.TU.scaffold_17.147;evm.TU.scaffold_157.176;evm.TU.scaffold_421.77;evm.TU.scaffold_618.11;evm.TU.scaffold_178.111;evm.TU.scaffold_70.183;evm.TU.scaffold_855.54;evm.TU.scaffold_37.233;evm.TU.scaffold_96.682;evm.T…	K12126+K12126+K12126+K12126+K12126+K12126+K13413+K13413+K13413+K13413+K13415+K13415+K13415+K13415+K13415+K13415+K13415+K13415+K13415+K13415+K13415+K13415+K13415+K13415+K13415+K13415+K13415+K13415+K13415+K13415+K13416+K13416+K13416+K13416+K13416+K13416+K13416+K13416+K13416+K13416+K13422+K13422+K13422+K13422+K13422+K13422+K13449+K13449+K13449+K13463+K13464+K13464+K13464+K13464+K13464+K13464+K13464+…	94	evm.TU.scaffold_752.25;evm.TU.scaffold_731.73;evm.TU.scaffold_92.116;evm.TU.scaffold_93.148;evm.TU.scaffold_17.147;evm.TU.scaffold_157.176;evm.TU.scaffold_421.77;evm.TU.scaffold_618.11;evm.TU.scaffold_70.183;evm.TU.scaffold_855.54;evm.TU.scaffold_96.682;evm.TU.scaffold_752.168;evm.TU.scaffold_70.413;evm.TU.scaffold_122.362;evm.TU.scaffold_171.35;evm.TU.scaffold_752.34;evm.TU.scaffold_92.170;evm.T…	81	evm.TU.scaffold_855.88;evm.TU.scaffold_155.80;evm.TU.scaffold_117.205;evm.TU.scaffold_954.48;evm.TU.scaffold_178.111;evm.TU.scaffold_37.233;evm.TU.scaffold_96.670;evm.TU.scaffold_18.406;evm.TU.scaffold_22.308;novel.2016;novel.2018;evm.TU.scaffold_922.1;novel.5861;novel.830;novel.2968;evm.TU.scaffold_801.44;evm.TU.scaffold_250.23;evm.TU.scaffold_18.355;evm.TU.scaffold_381.8;evm.TU.scaffold_8.72;ev…
Plant-pathogen interaction	ko04626	184 out of 2106 8.7369420702754%	811 out of 9464 8.56931530008453%	0.392123	1	184	evm.TU.scaffold_97.190;evm.TU.scaffold_865.314;evm.TU.scaffold_167.101;evm.TU.scaffold_55.295;evm.TU.scaffold_97.191;novel.1141;novel.1142;novel.436;novel.552;novel.679;novel.1759;novel.4192;novel.4584;novel.4930;evm.TU.scaffold_865.574;evm.TU.scaffold_18.461;evm.TU.scaffold_96.768;evm.TU.scaffold_96.739;evm.TU.scaffold_92.105;evm.TU.scaffold_927.16;evm.TU.scaffold_162.159;evm.TU.scaffold_157.192…	K02183+K02183+K02183+K02183+K02183+K02183+K02183+K02358+K02358+K02358+K02358+K02358+K04079+K04079+K05391+K05391+K05391+K05391+K05391+K05391+K05391+K05391+K05391+K05391+K05391+K09487+K13412+K13412+K13413+K13413+K13413+K13413+K13416+K13416+K13416+K13416+K13416+K13416+K13416+K13416+K13416+K13416+K13417+K13417+K13420+K13420+K13420+K13420+K13420+K13420+K13424+K13424+K13425+K13425+K13425+K13429+K13430+…	95	evm.TU.scaffold_865.314;evm.TU.scaffold_55.295;novel.1141;novel.1142;novel.4192;novel.4930;evm.TU.scaffold_18.461;evm.TU.scaffold_96.739;evm.TU.scaffold_92.105;evm.TU.scaffold_157.192;novel.186;evm.TU.scaffold_47.25;evm.TU.scaffold_92.116;evm.TU.scaffold_93.148;evm.TU.scaffold_17.147;evm.TU.scaffold_157.176;evm.TU.scaffold_96.818;evm.TU.scaffold_659.1;evm.TU.scaffold_1153.10;evm.TU.scaffold_26.44…	89	evm.TU.scaffold_97.190;evm.TU.scaffold_167.101;evm.TU.scaffold_97.191;novel.436;novel.552;novel.679;novel.1759;novel.4584;evm.TU.scaffold_865.574;evm.TU.scaffold_96.768;evm.TU.scaffold_927.16;evm.TU.scaffold_162.159;novel.4909;novel.3236;evm.TU.scaffold_966.6;evm.TU.scaffold_120.99;evm.TU.scaffold_922.1;novel.5861;novel.830;novel.2968;evm.TU.scaffold_128.94;evm.TU.scaffold_752.75;evm.TU.scaffold_…
Polyketide sugar unit biosynthesis	ko00523	1 out of 2106 0.0474833808167142%	1 out of 9464 0.0105663567202029%	0.222527	1	1	evm.TU.scaffold_86.234	K12451	1	evm.TU.scaffold_86.234	0	--
Porphyrin and chlorophyll metabolism	ko00860	14 out of 2106 0.664767331433998%	71 out of 9464 0.750211327134404%	0.739914	1	14	evm.TU.scaffold_117.172;evm.TU.scaffold_22.81;evm.TU.scaffold_24.17;evm.TU.scaffold_179.250;evm.TU.scaffold_92.466;evm.TU.scaffold_1258.1;evm.TU.scaffold_141.51;evm.TU.scaffold_865.95;evm.TU.scaffold_97.65;evm.TU.scaffold_111.29;evm.TU.scaffold_773.43;evm.TU.scaffold_22.216;evm.TU.scaffold_32.98;evm.TU.scaffold_162.246	K00218+K01599+K01698+K01772+K03404+K08099+K08099+K13544+K13544+K13544+K13544+K13606+K19073+K22013	7	evm.TU.scaffold_24.17;evm.TU.scaffold_179.250;evm.TU.scaffold_141.51;evm.TU.scaffold_865.95;evm.TU.scaffold_97.65;evm.TU.scaffold_773.43;evm.TU.scaffold_162.246	7	evm.TU.scaffold_117.172;evm.TU.scaffold_22.81;evm.TU.scaffold_92.466;evm.TU.scaffold_1258.1;evm.TU.scaffold_111.29;evm.TU.scaffold_22.216;evm.TU.scaffold_32.98
Propanoate metabolism	ko00640	16 out of 2106 0.759734093067426%	65 out of 9464 0.686813186813187%	0.369071	1	16	evm.TU.scaffold_58.28;novel.2434;novel.6079;novel.1786;novel.4128;evm.TU.scaffold_865.138;evm.TU.scaffold_177.140;evm.TU.scaffold_96.561;evm.TU.scaffold_122.670;evm.TU.scaffold_90.348;evm.TU.scaffold_12.134;evm.TU.scaffold_120.321;evm.TU.scaffold_37.99;evm.TU.scaffold_280.7;evm.TU.scaffold_70.329;evm.TU.scaffold_710.20	K00140+K00140+K00140+K00140+K00140+K00166+K00232+K00232+K00232+K01895+K01899+K01961+K02160+K05605+K05605+K11262	13	evm.TU.scaffold_58.28;novel.6079;novel.1786;novel.4128;evm.TU.scaffold_177.140;evm.TU.scaffold_122.670;evm.TU.scaffold_90.348;evm.TU.scaffold_12.134;evm.TU.scaffold_120.321;evm.TU.scaffold_37.99;evm.TU.scaffold_280.7;evm.TU.scaffold_70.329;evm.TU.scaffold_710.20	3	novel.2434;evm.TU.scaffold_865.138;evm.TU.scaffold_96.561
Proteasome	ko03050	13 out of 2106 0.617283950617284%	106 out of 9464 1.1200338123415%	0.997183	1	13	evm.TU.scaffold_463.233;evm.TU.scaffold_21.214;evm.TU.scaffold_26.545;evm.TU.scaffold_865.481;evm.TU.scaffold_118.32;evm.TU.scaffold_153.517;evm.TU.scaffold_18.253;novel.2417;evm.TU.scaffold_111.9;evm.TU.scaffold_36.123;evm.TU.scaffold_880.3;evm.TU.scaffold_880.2;evm.TU.scaffold_141.206	K02725+K02737+K03029+K03029+K03029+K03031+K03038+K03038+K03063+K03064+K03064+K03064+K06700	5	evm.TU.scaffold_21.214;evm.TU.scaffold_26.545;evm.TU.scaffold_118.32;evm.TU.scaffold_18.253;evm.TU.scaffold_111.9	8	evm.TU.scaffold_463.233;evm.TU.scaffold_865.481;evm.TU.scaffold_153.517;novel.2417;evm.TU.scaffold_36.123;evm.TU.scaffold_880.3;evm.TU.scaffold_880.2;evm.TU.scaffold_141.206
Protein export	ko03060	16 out of 2106 0.759734093067426%	77 out of 9464 0.813609467455621%	0.666012	1	16	evm.TU.scaffold_141.50;evm.TU.scaffold_174.196;evm.TU.scaffold_577.1;evm.TU.scaffold_145.153;evm.TU.scaffold_130.18;novel.6488;evm.TU.scaffold_109.9;evm.TU.scaffold_109.10;evm.TU.scaffold_55.29;evm.TU.scaffold_122.501;evm.TU.scaffold_21.286;evm.TU.scaffold_177.45;evm.TU.scaffold_77.114;evm.TU.scaffold_156.168;evm.TU.scaffold_34.60;evm.TU.scaffold_12.496	K03106+K03110+K03116+K03217+K07342+K09481+K09490+K09490+K09490+K09647+K10956+K10956+K10956+K13280+K13431+K13431	10	evm.TU.scaffold_577.1;evm.TU.scaffold_145.153;evm.TU.scaffold_130.18;novel.6488;evm.TU.scaffold_109.9;evm.TU.scaffold_109.10;evm.TU.scaffold_55.29;evm.TU.scaffold_21.286;evm.TU.scaffold_34.60;evm.TU.scaffold_12.496	6	evm.TU.scaffold_141.50;evm.TU.scaffold_174.196;evm.TU.scaffold_122.501;evm.TU.scaffold_177.45;evm.TU.scaffold_77.114;evm.TU.scaffold_156.168
Protein processing in endoplasmic reticulum	ko04141	65 out of 2106 3.08641975308642%	378 out of 9464 3.99408284023669%	0.994433	1	65	novel.2742;evm.TU.scaffold_317.3;evm.TU.scaffold_168.35;evm.TU.scaffold_168.33;evm.TU.scaffold_168.30;evm.TU.scaffold_75.83;evm.TU.scaffold_162.288;evm.TU.scaffold_1144.111;evm.TU.scaffold_12.417;evm.TU.scaffold_86.99;evm.TU.scaffold_176.374;evm.TU.scaffold_92.44;evm.TU.scaffold_122.455;novel.2031;evm.TU.scaffold_120.470;evm.TU.scaffold_21.33;novel.4584;novel.4930;evm.TU.scaffold_153.565;evm.TU.s…	K01230+K01456+K01456+K01456+K01456+K01456+K03283+K03283+K03283+K03283+K03283+K03283+K03283+K03283+K03347+K03347+K04079+K04079+K04374+K04374+K07342+K07953+K07953+K08054+K08054+K08057+K08852+K09481+K09487+K09490+K09490+K09490+K09503+K09503+K09503+K09517+K09523+K09523+K09523+K09580+K09584+K10661+K10661+K10666+K10666+K10956+K10956+K10956+K13250+K13989+K13993+K13993+K13993+K13993+K13993+K13993+K13993+…	38	evm.TU.scaffold_317.3;evm.TU.scaffold_168.33;evm.TU.scaffold_168.30;evm.TU.scaffold_75.83;evm.TU.scaffold_162.288;evm.TU.scaffold_1144.111;evm.TU.scaffold_86.99;evm.TU.scaffold_122.455;evm.TU.scaffold_120.470;novel.4930;evm.TU.scaffold_153.565;evm.TU.scaffold_28.19;evm.TU.scaffold_130.18;evm.TU.scaffold_21.315;evm.TU.scaffold_92.553;evm.TU.scaffold_92.554;evm.TU.scaffold_742.157;evm.TU.scaffold_1…	27	novel.2742;evm.TU.scaffold_168.35;evm.TU.scaffold_12.417;evm.TU.scaffold_176.374;evm.TU.scaffold_92.44;novel.2031;evm.TU.scaffold_21.33;novel.4584;evm.TU.scaffold_40.46;evm.TU.scaffold_966.6;evm.TU.scaffold_162.506;evm.TU.scaffold_742.256;evm.TU.scaffold_21.318;evm.TU.scaffold_55.283;evm.TU.scaffold_177.45;evm.TU.scaffold_77.114;evm.TU.scaffold_178.160;evm.TU.scaffold_463.17;evm.TU.scaffold_140.3…
Purine metabolism	ko00230	37 out of 2106 1.75688509021842%	165 out of 9464 1.74344885883347%	0.509594	1	37	evm.TU.scaffold_23.184;evm.TU.scaffold_120.36;evm.TU.scaffold_153.126;evm.TU.scaffold_162.632;evm.TU.scaffold_40.151;novel.823;evm.TU.scaffold_118.140;evm.TU.scaffold_12.9;evm.TU.scaffold_742.124;evm.TU.scaffold_153.176;evm.TU.scaffold_153.177;evm.TU.scaffold_101.179;evm.TU.scaffold_122.97;evm.TU.scaffold_122.94;evm.TU.scaffold_96.854;evm.TU.scaffold_32.31;evm.TU.scaffold_128.153;evm.TU.scaffold_…	K00601+K00759+K00764+K00764+K00856+K00856+K00873+K00873+K00873+K00873+K00873+K00939+K00939+K00939+K00939+K00939+K00940+K00942+K01490+K01490+K01510+K01510+K01510+K01510+K01513+K01513+K01517+K01835+K01835+K01923+K03787+K10807+K10808+K11808+K13811+K14641+K14641	28	evm.TU.scaffold_23.184;evm.TU.scaffold_120.36;evm.TU.scaffold_162.632;evm.TU.scaffold_40.151;evm.TU.scaffold_12.9;evm.TU.scaffold_742.124;evm.TU.scaffold_153.176;evm.TU.scaffold_153.177;evm.TU.scaffold_122.94;evm.TU.scaffold_96.854;evm.TU.scaffold_32.31;evm.TU.scaffold_128.153;evm.TU.scaffold_18.467;evm.TU.scaffold_176.409;evm.TU.scaffold_176.408;evm.TU.scaffold_162.79;evm.TU.scaffold_1208.20;nov…	9	evm.TU.scaffold_153.126;novel.823;evm.TU.scaffold_118.140;evm.TU.scaffold_101.179;evm.TU.scaffold_122.97;evm.TU.scaffold_22.505;evm.TU.scaffold_96.450;evm.TU.scaffold_290.63;evm.TU.scaffold_86.331
Pyrimidine metabolism	ko00240	27 out of 2106 1.28205128205128%	106 out of 9464 1.1200338123415%	0.243518	1	27	evm.TU.scaffold_153.209;novel.3436;novel.4033;evm.TU.scaffold_110.73;evm.TU.scaffold_128.153;novel.4469;evm.TU.scaffold_1016.87;evm.TU.scaffold_855.93;novel.2382;evm.TU.scaffold_162.79;evm.TU.scaffold_1208.20;novel.289;novel.5919;evm.TU.scaffold_1088.25;evm.TU.scaffold_34.42;evm.TU.scaffold_122.538;evm.TU.scaffold_179.159;evm.TU.scaffold_96.450;evm.TU.scaffold_290.63;evm.TU.scaffold_47.159;evm.TU…	K00609+K00609+K00609+K00876+K00940+K00943+K01240+K01431+K01489+K01510+K01510+K01510+K01510+K01513+K01513+K01937+K03787+K10807+K10808+K13421+K13800+K13998+K14641+K14641+K16329+K16904+K16904	19	novel.3436;novel.4033;evm.TU.scaffold_128.153;evm.TU.scaffold_1016.87;evm.TU.scaffold_855.93;novel.2382;evm.TU.scaffold_162.79;evm.TU.scaffold_1208.20;novel.289;novel.5919;evm.TU.scaffold_1088.25;evm.TU.scaffold_34.42;evm.TU.scaffold_122.538;evm.TU.scaffold_179.159;evm.TU.scaffold_47.159;evm.TU.scaffold_153.172;evm.TU.scaffold_139.64;evm.TU.scaffold_951.37;evm.TU.scaffold_101.371	8	evm.TU.scaffold_153.209;evm.TU.scaffold_110.73;novel.4469;evm.TU.scaffold_96.450;evm.TU.scaffold_290.63;evm.TU.scaffold_147.66;evm.TU.scaffold_10.161;evm.TU.scaffold_178.3
Pyruvate metabolism	ko00620	27 out of 2106 1.28205128205128%	154 out of 9464 1.62721893491124%	0.938708	1	27	evm.TU.scaffold_153.227;evm.TU.scaffold_176.243;evm.TU.scaffold_86.310;evm.TU.scaffold_122.577;evm.TU.scaffold_12.274;evm.TU.scaffold_22.284;evm.TU.scaffold_111.54;evm.TU.scaffold_152.10;evm.TU.scaffold_122.212;evm.TU.scaffold_86.150;evm.TU.scaffold_59.19;evm.TU.scaffold_5.135;evm.TU.scaffold_5.136;evm.TU.scaffold_118.140;evm.TU.scaffold_12.9;evm.TU.scaffold_742.124;evm.TU.scaffold_153.176;evm.TU…	K00001+K00002+K00002+K00026+K00121+K00121+K00121+K00128+K00161+K00161+K00162+K00627+K00627+K00873+K00873+K00873+K00873+K00873+K01595+K01595+K01759+K01759+K01895+K01913+K01961+K02160+K11262	21	evm.TU.scaffold_153.227;evm.TU.scaffold_86.310;evm.TU.scaffold_122.577;evm.TU.scaffold_12.274;evm.TU.scaffold_22.284;evm.TU.scaffold_111.54;evm.TU.scaffold_122.212;evm.TU.scaffold_86.150;evm.TU.scaffold_59.19;evm.TU.scaffold_5.135;evm.TU.scaffold_5.136;evm.TU.scaffold_12.9;evm.TU.scaffold_742.124;evm.TU.scaffold_153.176;evm.TU.scaffold_153.177;evm.TU.scaffold_162.3;evm.TU.scaffold_90.348;evm.TU.s…	6	evm.TU.scaffold_176.243;evm.TU.scaffold_152.10;evm.TU.scaffold_118.140;evm.TU.scaffold_117.438;evm.TU.scaffold_170.43;evm.TU.scaffold_566.9
Riboflavin metabolism	ko00740	8 out of 2106 0.379867046533713%	35 out of 9464 0.369822485207101%	0.531647	1	8	evm.TU.scaffold_162.101;evm.TU.scaffold_101.295;evm.TU.scaffold_1088.25;evm.TU.scaffold_34.42;evm.TU.scaffold_171.97;evm.TU.scaffold_130.283;evm.TU.scaffold_463.124;evm.TU.scaffold_108.143	K00793+K00794+K01513+K01513+K14379+K14379+K14652+K20884	6	evm.TU.scaffold_162.101;evm.TU.scaffold_101.295;evm.TU.scaffold_1088.25;evm.TU.scaffold_34.42;evm.TU.scaffold_463.124;evm.TU.scaffold_108.143	2	evm.TU.scaffold_171.97;evm.TU.scaffold_130.283
Ribosome	ko03010	41 out of 2106 1.94681861348528%	366 out of 9464 3.86728655959425%	1	1	41	evm.TU.scaffold_122.625;evm.TU.scaffold_421.198;evm.TU.scaffold_582.1;evm.TU.scaffold_64.55;evm.TU.scaffold_26.121;evm.TU.scaffold_742.113;evm.TU.scaffold_59.76;evm.TU.scaffold_96.638;evm.TU.scaffold_966.166;evm.TU.scaffold_116.65;evm.TU.scaffold_250.168;evm.TU.scaffold_96.853;evm.TU.scaffold_47.43;evm.TU.scaffold_122.387;evm.TU.scaffold_120.511;evm.TU.scaffold_103.98;evm.TU.scaffold_156.47;evm.T…	K02868+K02871+K02873+K02873+K02875+K02875+K02879+K02881+K02881+K02882+K02884+K02885+K02888+K02894+K02897+K02898+K02901+K02911+K02912+K02913+K02921+K02927+K02933+K02937+K02937+K02941+K02945+K02952+K02952+K02952+K02953+K02981+K02989+K02989+K02991+K02991+K02995+K02995+K02995+K02995+K02995	7	evm.TU.scaffold_742.113;evm.TU.scaffold_116.65;evm.TU.scaffold_156.47;evm.TU.scaffold_865.179;evm.TU.scaffold_1016.95;evm.TU.scaffold_145.98;novel.5383	34	evm.TU.scaffold_122.625;evm.TU.scaffold_421.198;evm.TU.scaffold_582.1;evm.TU.scaffold_64.55;evm.TU.scaffold_26.121;evm.TU.scaffold_59.76;evm.TU.scaffold_96.638;evm.TU.scaffold_966.166;evm.TU.scaffold_250.168;evm.TU.scaffold_96.853;evm.TU.scaffold_47.43;evm.TU.scaffold_122.387;evm.TU.scaffold_120.511;evm.TU.scaffold_103.98;evm.TU.scaffold_120.353;evm.TU.scaffold_145.97;evm.TU.scaffold_21.134;evm.T…
Ribosome biogenesis in eukaryotes	ko03008	30 out of 2106 1.42450142450142%	159 out of 9464 1.68005071851226%	0.872172	1	30	evm.TU.scaffold_966.103;evm.TU.scaffold_12.446;evm.TU.scaffold_160.70;evm.TU.scaffold_70.395;evm.TU.scaffold_85.19;novel.4902;novel.4903;evm.TU.scaffold_92.136;novel.900;novel.1708;evm.TU.scaffold_403.33;evm.TU.scaffold_122.343;evm.TU.scaffold_698.31;evm.TU.scaffold_101.51;evm.TU.scaffold_55.131;evm.TU.scaffold_101.394;evm.TU.scaffold_22.124;evm.TU.scaffold_498.1;evm.TU.scaffold_160.52;evm.TU.sca…	K01164+K03097+K03097+K03264+K06943+K06943+K06943+K07562+K11108+K11131+K11883+K11883+K12619+K12619+K14525+K14525+K14544+K14544+K14546+K14550+K14552+K14557+K14558+K14565+K14565+K14569+K14572+K14574+K14575+K14575	8	evm.TU.scaffold_12.446;evm.TU.scaffold_160.70;evm.TU.scaffold_70.395;novel.4902;novel.4903;novel.900;evm.TU.scaffold_403.33;evm.TU.scaffold_77.120	22	evm.TU.scaffold_966.103;evm.TU.scaffold_85.19;evm.TU.scaffold_92.136;novel.1708;evm.TU.scaffold_122.343;evm.TU.scaffold_698.31;evm.TU.scaffold_101.51;evm.TU.scaffold_55.131;evm.TU.scaffold_101.394;evm.TU.scaffold_22.124;evm.TU.scaffold_498.1;evm.TU.scaffold_160.52;evm.TU.scaffold_463.9;evm.TU.scaffold_403.39;evm.TU.scaffold_141.93;evm.TU.scaffold_865.150;evm.TU.scaffold_120.134;evm.TU.scaffold_13…
RNA degradation	ko03018	31 out of 2106 1.47198480531814%	196 out of 9464 2.07100591715976%	0.990685	1	31	evm.TU.scaffold_96.501;evm.TU.scaffold_167.51;evm.TU.scaffold_12.221;evm.TU.scaffold_742.232;evm.TU.scaffold_117.522;evm.TU.scaffold_153.399;evm.TU.scaffold_90.323;evm.TU.scaffold_105.88;evm.TU.scaffold_117.198;evm.TU.scaffold_130.152;evm.TU.scaffold_855.82;evm.TU.scaffold_35.18;evm.TU.scaffold_463.223;evm.TU.scaffold_147.8;evm.TU.scaffold_120.71;evm.TU.scaffold_18.279;evm.TU.scaffold_865.376;evm…	K00850+K00850+K00850+K00850+K00962+K01689+K01689+K03654+K04043+K04077+K04077+K04077+K10643+K12580+K12580+K12581+K12585+K12589+K12598+K12598+K12598+K12599+K12603+K12603+K12608+K12608+K12616+K12619+K12619+K13126+K13126	15	evm.TU.scaffold_96.501;evm.TU.scaffold_167.51;evm.TU.scaffold_153.399;evm.TU.scaffold_90.323;evm.TU.scaffold_117.198;evm.TU.scaffold_130.152;evm.TU.scaffold_855.82;evm.TU.scaffold_463.223;evm.TU.scaffold_120.71;evm.TU.scaffold_18.279;evm.TU.scaffold_855.154;novel.4113;novel.4225;evm.TU.scaffold_22.348;evm.TU.scaffold_77.37	16	evm.TU.scaffold_12.221;evm.TU.scaffold_742.232;evm.TU.scaffold_117.522;evm.TU.scaffold_105.88;evm.TU.scaffold_35.18;evm.TU.scaffold_147.8;evm.TU.scaffold_865.376;novel.1469;evm.TU.scaffold_96.124;evm.TU.scaffold_86.60;evm.TU.scaffold_2.20_evm.TU.scaffold_2.21;evm.TU.scaffold_865.387;evm.TU.scaffold_698.31;evm.TU.scaffold_101.51;evm.TU.scaffold_157.252;evm.TU.scaffold_179.71
RNA polymerase	ko03020	26 out of 2106 1.23456790123457%	125 out of 9464 1.32079459002536%	0.68662	1	26	evm.TU.scaffold_26.502;evm.TU.scaffold_70.45;novel.4583;novel.4804;novel.5472;novel.5532;novel.5574;novel.6166;novel.6329;novel.519;novel.1291;novel.1337;novel.1395;novel.1917;novel.1951;novel.2724;novel.3433;novel.3539;novel.4108;novel.4206;novel.4361;evm.TU.scaffold_77.25;evm.TU.scaffold_85.95;evm.TU.scaffold_117.299;novel.5378;novel.5379	K03004+K03004+K03006+K03006+K03006+K03006+K03006+K03006+K03006+K03006+K03006+K03006+K03006+K03006+K03006+K03006+K03006+K03006+K03006+K03006+K03006+K03008+K03014+K03017+K03043+K03043	15	novel.4804;novel.5472;novel.5532;novel.6329;novel.519;novel.1291;novel.1337;novel.1395;novel.1917;novel.2724;novel.3433;novel.3539;novel.4206;novel.4361;novel.5378	11	evm.TU.scaffold_26.502;evm.TU.scaffold_70.45;novel.4583;novel.5574;novel.6166;novel.1951;novel.4108;evm.TU.scaffold_77.25;evm.TU.scaffold_85.95;evm.TU.scaffold_117.299;novel.5379
RNA transport	ko03013	40 out of 2106 1.89933523266857%	271 out of 9464 2.86348267117498%	0.999353	1	40	evm.TU.scaffold_122.484;evm.TU.scaffold_23.34;evm.TU.scaffold_22.12;evm.TU.scaffold_966.103;evm.TU.scaffold_96.659;evm.TU.scaffold_55.191;evm.TU.scaffold_22.36;evm.TU.scaffold_421.131;evm.TU.scaffold_170.64;evm.TU.scaffold_240.19;novel.5401;evm.TU.scaffold_120.314;evm.TU.scaffold_90.191;evm.TU.scaffold_178.55;evm.TU.scaffold_47.7;novel.2440;evm.TU.scaffold_142.43;evm.TU.scaffold_142.44;evm.TU.sca…	K00784+K00784+K00784+K01164+K02516+K03231+K03231+K03231+K03239+K03241+K03245+K03247+K03247+K03247+K03252+K03257+K05749+K05749+K05749+K07562+K12879+K13126+K13126+K13137+K14288+K14288+K14289+K14292+K14292+K14292+K14292+K14292+K14298+K14301+K14308+K14310+K14311+K14319+K14525+K14525	12	evm.TU.scaffold_122.484;evm.TU.scaffold_23.34;evm.TU.scaffold_22.36;evm.TU.scaffold_421.131;evm.TU.scaffold_170.64;evm.TU.scaffold_240.19;evm.TU.scaffold_120.314;evm.TU.scaffold_47.7;novel.2440;evm.TU.scaffold_379.1;novel.4960;evm.TU.scaffold_22.480	28	evm.TU.scaffold_22.12;evm.TU.scaffold_966.103;evm.TU.scaffold_96.659;evm.TU.scaffold_55.191;novel.5401;evm.TU.scaffold_90.191;evm.TU.scaffold_178.55;evm.TU.scaffold_142.43;evm.TU.scaffold_142.44;evm.TU.scaffold_92.136;novel.4383;evm.TU.scaffold_157.252;evm.TU.scaffold_179.71;evm.TU.scaffold_120.263;novel.6690;evm.TU.scaffold_1208.44;evm.TU.scaffold_18.123;evm.TU.scaffold_118.292;evm.TU.scaffold_2…
Selenocompound metabolism	ko00450	8 out of 2106 0.379867046533713%	44 out of 9464 0.464919695688926%	0.794394	1	8	evm.TU.scaffold_156.5;evm.TU.scaffold_22.595;evm.TU.scaffold_37.131;novel.5817;evm.TU.scaffold_40.134;evm.TU.scaffold_157.96;evm.TU.scaffold_174.165;evm.TU.scaffold_86.331	K00384+K00384+K00384+K00384+K00549+K00549+K01761+K13811	3	evm.TU.scaffold_40.134;evm.TU.scaffold_157.96;evm.TU.scaffold_174.165	5	evm.TU.scaffold_156.5;evm.TU.scaffold_22.595;evm.TU.scaffold_37.131;novel.5817;evm.TU.scaffold_86.331
Sesquiterpenoid and triterpenoid biosynthesis	ko00909	10 out of 2106 0.474833808167141%	38 out of 9464 0.401521555367709%	0.330929	1	10	evm.TU.scaffold_70.337;AEY82696.1G;AEY82696.1-D2G;AAS66357.1-D10G;evm.TU.scaffold_694.4;evm.TU.scaffold_759.1;AAS66357.1-D11G;AAS66357.1-evm.model.scaffold_130.98G;novel.5305;evm.TU.scaffold_12.185	K00511+K14175+K14175+K15803+K15803+K15803+K15803+K15803+K15803+K15891	5	evm.TU.scaffold_70.337;AEY82696.1G;AEY82696.1-D2G;evm.TU.scaffold_759.1;AAS66357.1-evm.model.scaffold_130.98G	5	AAS66357.1-D10G;evm.TU.scaffold_694.4;AAS66357.1-D11G;novel.5305;evm.TU.scaffold_12.185
SNARE interactions in vesicular transport	ko04130	12 out of 2106 0.56980056980057%	49 out of 9464 0.517751479289941%	0.406968	1	12	evm.TU.scaffold_22.203;evm.TU.scaffold_22.334;evm.TU.scaffold_36.31;evm.TU.scaffold_117.318;evm.TU.scaffold_52.54;evm.TU.scaffold_70.144;evm.TU.scaffold_176.75;evm.TU.scaffold_16.123;evm.TU.scaffold_16.125;evm.TU.scaffold_176.82;evm.TU.scaffold_797.10;evm.TU.scaffold_117.120	K08486+K08486+K08488+K08489+K08490+K08490+K08504+K08506+K08506+K08506+K08516+K08517	8	evm.TU.scaffold_22.203;evm.TU.scaffold_36.31;evm.TU.scaffold_117.318;evm.TU.scaffold_52.54;evm.TU.scaffold_70.144;evm.TU.scaffold_176.75;evm.TU.scaffold_16.125;evm.TU.scaffold_797.10	4	evm.TU.scaffold_22.334;evm.TU.scaffold_16.123;evm.TU.scaffold_176.82;evm.TU.scaffold_117.120
Sphingolipid metabolism	ko00600	31 out of 2106 1.47198480531814%	99 out of 9464 1.04606931530008%	0.0228151	1	31	evm.TU.scaffold_108.85;evm.TU.scaffold_162.184;evm.TU.scaffold_23.52;evm.TU.scaffold_12.422;evm.TU.scaffold_21.206;evm.TU.scaffold_141.170;evm.TU.scaffold_179.212;evm.TU.scaffold_92.212;evm.TU.scaffold_118.24;evm.TU.scaffold_118.23;evm.TU.scaffold_179.240;evm.TU.scaffold_96.285;evm.TU.scaffold_96.40;evm.TU.scaffold_171.116;evm.TU.scaffold_0.25;evm.TU.scaffold_103.103;evm.TU.scaffold_118.242;evm.T…	K04708+K04718+K07407+K12309+K12309+K12309+K12309+K12309+K12309+K12309+K12309+K12309+K12309+K12309+K12309+K12309+K12309+K12309+K12309+K12309+K12309+K12309+K12349+K12349+K12349+K12349+K12349+K12382+K17108+K24621+K24621	13	evm.TU.scaffold_108.85;evm.TU.scaffold_162.184;evm.TU.scaffold_92.212;evm.TU.scaffold_118.24;evm.TU.scaffold_96.285;evm.TU.scaffold_171.116;evm.TU.scaffold_0.25;evm.TU.scaffold_1016.99;novel.1163;evm.TU.scaffold_61.68;evm.TU.scaffold_97.48_evm.TU.scaffold_97.49;evm.TU.scaffold_10.103;evm.TU.scaffold_96.440	18	evm.TU.scaffold_23.52;evm.TU.scaffold_12.422;evm.TU.scaffold_21.206;evm.TU.scaffold_141.170;evm.TU.scaffold_179.212;evm.TU.scaffold_118.23;evm.TU.scaffold_179.240;evm.TU.scaffold_96.40;evm.TU.scaffold_103.103;evm.TU.scaffold_118.242;evm.TU.scaffold_32.39;evm.TU.scaffold_202.21;novel.1161;novel.2686;novel.2687;novel.2700;novel.483;novel.2765
Spliceosome	ko03040	42 out of 2106 1.99430199430199%	315 out of 9464 3.32840236686391%	0.999984	1	42	evm.TU.scaffold_162.288;evm.TU.scaffold_1144.111;evm.TU.scaffold_12.417;evm.TU.scaffold_86.99;evm.TU.scaffold_176.374;evm.TU.scaffold_92.44;evm.TU.scaffold_122.455;novel.2031;evm.TU.scaffold_855.62;evm.TU.scaffold_130.5;evm.TU.scaffold_130.6;novel.2785;evm.TU.scaffold_37.59;evm.TU.scaffold_1067.68;evm.TU.scaffold_178.35;evm.TU.scaffold_1117.9;evm.TU.scaffold_153.132;evm.TU.scaffold_162.626;evm.TU…	K03283+K03283+K03283+K03283+K03283+K03283+K03283+K03283+K06063+K11094+K11094+K11094+K11096+K12741+K12741+K12741+K12811+K12811+K12811+K12818+K12818+K12818+K12821+K12821+K12823+K12826+K12831+K12833+K12833+K12834+K12835+K12835+K12835+K12835+K12835+K12835+K12859+K12867+K12873+K12873+K12879+K12900	17	evm.TU.scaffold_162.288;evm.TU.scaffold_1144.111;evm.TU.scaffold_86.99;evm.TU.scaffold_122.455;evm.TU.scaffold_37.59;evm.TU.scaffold_1117.9;evm.TU.scaffold_153.132;evm.TU.scaffold_162.626;evm.TU.scaffold_108.106;evm.TU.scaffold_130.120;evm.TU.scaffold_120.75;evm.TU.scaffold_421.136;evm.TU.scaffold_178.97;evm.TU.scaffold_21.368;evm.TU.scaffold_153.528;evm.TU.scaffold_174.111;evm.TU.scaffold_183.5	25	evm.TU.scaffold_12.417;evm.TU.scaffold_176.374;evm.TU.scaffold_92.44;novel.2031;evm.TU.scaffold_855.62;evm.TU.scaffold_130.5;evm.TU.scaffold_130.6;novel.2785;evm.TU.scaffold_1067.68;evm.TU.scaffold_178.35;evm.TU.scaffold_92.538;evm.TU.scaffold_92.537;evm.TU.scaffold_139.15;evm.TU.scaffold_90.16;evm.TU.scaffold_96.19;evm.TU.scaffold_47.85;novel.1612;evm.TU.scaffold_47.122;evm.TU.scaffold_731.66;ev…
Starch and sucrose metabolism	ko00500	133 out of 2106 6.31528964862298%	429 out of 9464 4.53296703296703%	1.08502e-05	0.00147563	133	evm.TU.scaffold_120.223;evm.TU.scaffold_32.42;evm.TU.scaffold_9.69;evm.TU.scaffold_145.15;evm.TU.scaffold_97.28;evm.TU.scaffold_115.2;evm.TU.scaffold_134.10;evm.TU.scaffold_118.321;evm.TU.scaffold_421.42;evm.TU.scaffold_421.41;evm.TU.scaffold_36.76;evm.TU.scaffold_22.134;evm.TU.scaffold_90.3;evm.TU.scaffold_33.95;evm.TU.scaffold_865.313;evm.TU.scaffold_136.33;evm.TU.scaffold_8.108;evm.TU.scaffold…	K00695+K00695+K00695+K00696+K00696+K00700+K00700+K00700+K00700+K00700+K00703+K00703+K00706+K00844+K00844+K00844+K00844+K00844+K00844+K00844+K00847+K00847+K00847+K00963+K00975+K00975+K00975+K00975+K01087+K01087+K01087+K01087+K01087+K01087+K01087+K01176+K01176+K01176+K01176+K01177+K01177+K01177+K01179+K01179+K01179+K01179+K01179+K01179+K01179+K01179+K01179+K01179+K01179+K01187+K01187+K01188+K01188+…	78	evm.TU.scaffold_120.223;evm.TU.scaffold_145.15;evm.TU.scaffold_33.95;evm.TU.scaffold_136.33;evm.TU.scaffold_92.468;evm.TU.scaffold_120.145;evm.TU.scaffold_120.144;evm.TU.scaffold_162.237;evm.TU.scaffold_118.261;evm.TU.scaffold_108.87;evm.TU.scaffold_118.413;evm.TU.scaffold_162.447;evm.TU.scaffold_9.106;evm.TU.scaffold_742.230;evm.TU.scaffold_55.186;evm.TU.scaffold_153.525;evm.TU.scaffold_96.566;e…	55	evm.TU.scaffold_32.42;evm.TU.scaffold_9.69;evm.TU.scaffold_97.28;evm.TU.scaffold_115.2;evm.TU.scaffold_134.10;evm.TU.scaffold_118.321;evm.TU.scaffold_421.42;evm.TU.scaffold_421.41;evm.TU.scaffold_36.76;evm.TU.scaffold_22.134;evm.TU.scaffold_90.3;evm.TU.scaffold_865.313;evm.TU.scaffold_8.108;evm.TU.scaffold_97.9;evm.TU.scaffold_865.570;evm.TU.scaffold_12.401;evm.TU.scaffold_742.147;evm.TU.scaffold…
Steroid biosynthesis	ko00100	15 out of 2106 0.712250712250712%	45 out of 9464 0.475486052409129%	0.0581193	1	15	evm.TU.scaffold_52.318;evm.TU.scaffold_70.337;evm.TU.scaffold_742.224;evm.TU.scaffold_290.18;evm.TU.scaffold_6.85;evm.TU.scaffold_1208.10;evm.TU.scaffold_141.171;evm.TU.scaffold_257.1;evm.TU.scaffold_865.465;evm.TU.scaffold_97.147;evm.TU.scaffold_421.122;evm.TU.scaffold_162.395;evm.TU.scaffold_153.395;evm.TU.scaffold_47.222;evm.TU.scaffold_92.456	K00227+K00511+K01052+K01052+K01052+K01052+K05917+K08242+K08242+K09828+K09832+K14423+K14423+K14674+K14674	10	evm.TU.scaffold_70.337;evm.TU.scaffold_742.224;evm.TU.scaffold_141.171;evm.TU.scaffold_257.1;evm.TU.scaffold_865.465;evm.TU.scaffold_97.147;evm.TU.scaffold_162.395;evm.TU.scaffold_153.395;evm.TU.scaffold_47.222;evm.TU.scaffold_92.456	5	evm.TU.scaffold_52.318;evm.TU.scaffold_290.18;evm.TU.scaffold_6.85;evm.TU.scaffold_1208.10;evm.TU.scaffold_421.122
Stilbenoid, diarylheptanoid and gingerol biosynthesis	ko00945	12 out of 2106 0.56980056980057%	49 out of 9464 0.517751479289941%	0.406968	1	12	evm.TU.scaffold_243.156;evm.TU.scaffold_243.154;evm.TU.scaffold_243.155;evm.TU.scaffold_96.705;evm.TU.scaffold_96.706;evm.TU.scaffold_8.163;evm.TU.scaffold_1185.2;evm.TU.scaffold_1067.38;evm.TU.scaffold_12.300;evm.TU.scaffold_141.189_evm.TU.scaffold_141.190;evm.TU.scaffold_162.55;evm.TU.scaffold_243.93	K00588+K00588+K00588+K13065+K13065+K13065+K13065+K13065+K13065+K13065+K16040+K17212	8	evm.TU.scaffold_243.155;evm.TU.scaffold_96.705;evm.TU.scaffold_96.706;evm.TU.scaffold_8.163;evm.TU.scaffold_1185.2;evm.TU.scaffold_1067.38;evm.TU.scaffold_12.300;evm.TU.scaffold_141.189_evm.TU.scaffold_141.190	4	evm.TU.scaffold_243.156;evm.TU.scaffold_243.154;evm.TU.scaffold_162.55;evm.TU.scaffold_243.93
Sulfur metabolism	ko00920	8 out of 2106 0.379867046533713%	40 out of 9464 0.422654268808115%	0.693923	1	8	evm.TU.scaffold_179.128;evm.TU.scaffold_90.295;evm.TU.scaffold_26.259;evm.TU.scaffold_122.186;evm.TU.scaffold_596.39;evm.TU.scaffold_17.34;evm.TU.scaffold_86.331;evm.TU.scaffold_90.152	K00392+K00641+K00641+K01738+K05907+K13034+K13811+K17285	3	evm.TU.scaffold_26.259;evm.TU.scaffold_596.39;evm.TU.scaffold_17.34	5	evm.TU.scaffold_179.128;evm.TU.scaffold_90.295;evm.TU.scaffold_122.186;evm.TU.scaffold_86.331;evm.TU.scaffold_90.152
Sulfur relay system	ko04122	5 out of 2106 0.237416904083571%	13 out of 9464 0.137362637362637%	0.142212	1	5	novel.3870;novel.3871;evm.TU.scaffold_22.129;evm.TU.scaffold_8.85;novel.2578	K03635+K03635+K03637+K04487+K14168	2	novel.3870;novel.3871	3	evm.TU.scaffold_22.129;evm.TU.scaffold_8.85;novel.2578
Synthesis and degradation of ketone bodies	ko00072	3 out of 2106 0.142450142450142%	11 out of 9464 0.116229923922232%	0.457093	1	3	evm.TU.scaffold_742.101;evm.TU.scaffold_92.525;evm.TU.scaffold_174.226	K01640+K01640+K01641	1	evm.TU.scaffold_174.226	2	evm.TU.scaffold_742.101;evm.TU.scaffold_92.525
Taurine and hypotaurine metabolism	ko00430	2 out of 2106 0.0949667616334283%	12 out of 9464 0.126796280642434%	0.783871	1	2	evm.TU.scaffold_92.217;evm.TU.scaffold_120.186	K01580+K18592	1	evm.TU.scaffold_120.186	1	evm.TU.scaffold_92.217
Terpenoid backbone biosynthesis	ko00900	24 out of 2106 1.13960113960114%	65 out of 9464 0.686813186813187%	0.00502143	0.682915	24	evm.TU.scaffold_855.2;evm.TU.scaffold_855.1;evm.TU.scaffold_243.36;evm.TU.scaffold_9.99;evm.TU.scaffold_117.453;evm.TU.scaffold_96.778;evm.TU.scaffold_47.167;evm.TU.scaffold_1016.94;evm.TU.scaffold_174.226;evm.TU.scaffold_92.113;evm.TU.scaffold_752.135;evm.TU.scaffold_153.299;evm.TU.scaffold_104.156;evm.TU.scaffold_117.46;evm.TU.scaffold_122.259;evm.TU.scaffold_37.65;evm.TU.scaffold_118.302;evm.T…	K00021+K00021+K00021+K00099+K00099+K00587+K00919+K01597+K01641+K01662+K01662+K01770+K01823+K01823+K03526+K03527+K11778+K12742+K13789+K13789+K15889+K15891+K15892+K15892	19	evm.TU.scaffold_855.2;evm.TU.scaffold_855.1;evm.TU.scaffold_243.36;evm.TU.scaffold_9.99;evm.TU.scaffold_117.453;evm.TU.scaffold_47.167;evm.TU.scaffold_1016.94;evm.TU.scaffold_174.226;evm.TU.scaffold_92.113;evm.TU.scaffold_752.135;evm.TU.scaffold_153.299;evm.TU.scaffold_104.156;evm.TU.scaffold_117.46;evm.TU.scaffold_122.259;evm.TU.scaffold_37.65;evm.TU.scaffold_130.33;evm.TU.scaffold_33.77;evm.TU.…	5	evm.TU.scaffold_96.778;evm.TU.scaffold_118.302;evm.TU.scaffold_141.203;evm.TU.scaffold_12.185;evm.TU.scaffold_22.546
Thiamine metabolism	ko00730	10 out of 2106 0.474833808167141%	35 out of 9464 0.369822485207101%	0.237032	1	10	evm.TU.scaffold_101.179;evm.TU.scaffold_122.97;evm.TU.scaffold_122.94;evm.TU.scaffold_96.854;evm.TU.scaffold_32.31;evm.TU.scaffold_92.113;evm.TU.scaffold_752.135;evm.TU.scaffold_177.40;evm.TU.scaffold_177.35;evm.TU.scaffold_8.85	K00939+K00939+K00939+K00939+K00939+K01662+K01662+K03146+K03146+K04487	5	evm.TU.scaffold_122.94;evm.TU.scaffold_96.854;evm.TU.scaffold_32.31;evm.TU.scaffold_92.113;evm.TU.scaffold_752.135	5	evm.TU.scaffold_101.179;evm.TU.scaffold_122.97;evm.TU.scaffold_177.40;evm.TU.scaffold_177.35;evm.TU.scaffold_8.85
Tropane, piperidine and pyridine alkaloid biosynthesis	ko00960	18 out of 2106 0.854700854700855%	55 out of 9464 0.581149619611158%	0.0479457	1	18	evm.TU.scaffold_463.90;evm.TU.scaffold_463.91;evm.TU.scaffold_12.457;evm.TU.scaffold_168.27;evm.TU.scaffold_92.558;evm.TU.scaffold_55.180;evm.TU.scaffold_463.89;evm.TU.scaffold_153.215;novel.5597;novel.6497;evm.TU.scaffold_21.62;novel.4769;novel.4774;novel.3651;novel.3656;evm.TU.scaffold_122.624;evm.TU.scaffold_55.210;evm.TU.scaffold_55.209	K00276+K00276+K00276+K00276+K00276+K00276+K00276+K00815+K00815+K00817+K08081+K08081+K08081+K08081+K08081+K14455+K15849+K15849	11	evm.TU.scaffold_463.91;evm.TU.scaffold_168.27;evm.TU.scaffold_92.558;evm.TU.scaffold_55.180;evm.TU.scaffold_153.215;novel.6497;novel.4769;novel.4774;novel.3656;evm.TU.scaffold_122.624;evm.TU.scaffold_55.210	7	evm.TU.scaffold_463.90;evm.TU.scaffold_12.457;evm.TU.scaffold_463.89;novel.5597;evm.TU.scaffold_21.62;novel.3651;evm.TU.scaffold_55.209
Tryptophan metabolism	ko00380	20 out of 2106 0.949667616334283%	109 out of 9464 1.15173288250211%	0.865871	1	20	evm.TU.scaffold_152.10;evm.TU.scaffold_16.25;novel.3341;evm.TU.scaffold_26.591;evm.TU.scaffold_96.83;evm.TU.scaffold_96.77;evm.TU.scaffold_177.143;evm.TU.scaffold_122.161;evm.TU.scaffold_122.163;evm.TU.scaffold_865.594;evm.TU.scaffold_865.595;novel.6347;novel.1972;evm.TU.scaffold_865.408;evm.TU.scaffold_865.407;evm.TU.scaffold_70.48;evm.TU.scaffold_86.330;evm.TU.scaffold_162.156;evm.TU.scaffold_1…	K00128+K00658+K01426+K01593+K01593+K01593+K01593+K01593+K01593+K01593+K01593+K01593+K01593+K03781+K03781+K11816+K11816+K13066+K16903+K22588	10	novel.3341;evm.TU.scaffold_26.591;evm.TU.scaffold_96.83;evm.TU.scaffold_122.161;evm.TU.scaffold_865.594;evm.TU.scaffold_865.595;novel.1972;evm.TU.scaffold_70.48;evm.TU.scaffold_117.546;evm.TU.scaffold_118.481	10	evm.TU.scaffold_152.10;evm.TU.scaffold_16.25;evm.TU.scaffold_96.77;evm.TU.scaffold_177.143;evm.TU.scaffold_122.163;novel.6347;evm.TU.scaffold_865.408;evm.TU.scaffold_865.407;evm.TU.scaffold_86.330;evm.TU.scaffold_162.156
Tyrosine metabolism	ko00350	30 out of 2106 1.42450142450142%	97 out of 9464 1.02493660185968%	0.0293068	1	30	evm.TU.scaffold_153.227;evm.TU.scaffold_12.274;evm.TU.scaffold_22.284;evm.TU.scaffold_111.54;evm.TU.scaffold_463.90;evm.TU.scaffold_463.91;evm.TU.scaffold_12.457;evm.TU.scaffold_168.27;evm.TU.scaffold_92.558;evm.TU.scaffold_55.180;evm.TU.scaffold_463.89;evm.TU.scaffold_865.506;evm.TU.scaffold_92.335;evm.TU.scaffold_153.215;novel.5597;novel.6497;evm.TU.scaffold_26.591;evm.TU.scaffold_96.83;evm.TU.…	K00001+K00121+K00121+K00121+K00276+K00276+K00276+K00276+K00276+K00276+K00276+K00422+K00422+K00815+K00815+K00817+K01593+K01593+K01593+K01593+K01593+K01593+K01593+K01593+K01593+K01593+K01800+K14455+K15849+K15849	20	evm.TU.scaffold_153.227;evm.TU.scaffold_12.274;evm.TU.scaffold_22.284;evm.TU.scaffold_111.54;evm.TU.scaffold_463.91;evm.TU.scaffold_168.27;evm.TU.scaffold_92.558;evm.TU.scaffold_55.180;evm.TU.scaffold_865.506;evm.TU.scaffold_92.335;evm.TU.scaffold_153.215;novel.6497;evm.TU.scaffold_26.591;evm.TU.scaffold_96.83;evm.TU.scaffold_122.161;evm.TU.scaffold_865.594;evm.TU.scaffold_865.595;novel.1972;evm.…	10	evm.TU.scaffold_463.90;evm.TU.scaffold_12.457;evm.TU.scaffold_463.89;novel.5597;evm.TU.scaffold_96.77;evm.TU.scaffold_177.143;evm.TU.scaffold_122.163;novel.6347;evm.TU.scaffold_86.183;evm.TU.scaffold_55.209
Ubiquinone and other terpenoid-quinone biosynthesis	ko00130	14 out of 2106 0.664767331433998%	70 out of 9464 0.739644970414201%	0.719503	1	14	evm.TU.scaffold_153.215;novel.5597;evm.TU.scaffold_96.758;evm.TU.scaffold_865.103;evm.TU.scaffold_108.80;evm.TU.scaffold_86.24;novel.4138;evm.TU.scaffold_22.22;evm.TU.scaffold_22.21;evm.TU.scaffold_147.6;evm.TU.scaffold_141.210;evm.TU.scaffold_37.149;evm.TU.scaffold_96.533;novel.2262	K00815+K00815+K01904+K01904+K01904+K01904+K01904+K02552+K02552+K03809+K03809+K14759+K23094+K23095	7	evm.TU.scaffold_153.215;evm.TU.scaffold_96.758;evm.TU.scaffold_108.80;evm.TU.scaffold_86.24;novel.4138;evm.TU.scaffold_141.210;novel.2262	7	novel.5597;evm.TU.scaffold_865.103;evm.TU.scaffold_22.22;evm.TU.scaffold_22.21;evm.TU.scaffold_147.6;evm.TU.scaffold_37.149;evm.TU.scaffold_96.533
Ubiquitin mediated proteolysis	ko04120	33 out of 2106 1.56695156695157%	265 out of 9464 2.80008453085376%	0.999988	1	33	evm.TU.scaffold_689.1;evm.TU.scaffold_22.532;evm.TU.scaffold_120.470;evm.TU.scaffold_21.33;evm.TU.scaffold_47.182;evm.TU.scaffold_86.233;novel.1360;evm.TU.scaffold_128.46;evm.TU.scaffold_96.873;evm.TU.scaffold_865.140;evm.TU.scaffold_122.713;evm.TU.scaffold_153.506;evm.TU.scaffold_149.112;novel.19;novel.5253;evm.TU.scaffold_18.135;evm.TU.scaffold_17.159;evm.TU.scaffold_118.274;evm.TU.scaffold_118…	K02927+K03178+K03347+K03347+K03363+K03363+K03363+K03364+K03869+K03875+K04506+K04506+K04506+K04506+K08770+K10144+K10260+K10260+K10260+K10260+K10260+K10260+K10260+K10573+K10576+K10581+K10606+K10615+K10615+K10615+K10615+K10615+K10615	11	evm.TU.scaffold_22.532;evm.TU.scaffold_120.470;evm.TU.scaffold_86.233;evm.TU.scaffold_128.46;evm.TU.scaffold_118.90;evm.TU.scaffold_178.10;evm.TU.scaffold_109.98;novel.4711;novel.4712;evm.TU.scaffold_1094.114;evm.TU.scaffold_36.4	22	evm.TU.scaffold_689.1;evm.TU.scaffold_21.33;evm.TU.scaffold_47.182;novel.1360;evm.TU.scaffold_96.873;evm.TU.scaffold_865.140;evm.TU.scaffold_122.713;evm.TU.scaffold_153.506;evm.TU.scaffold_149.112;novel.19;novel.5253;evm.TU.scaffold_18.135;evm.TU.scaffold_17.159;evm.TU.scaffold_118.274;evm.TU.scaffold_24.268;evm.TU.scaffold_32.138;evm.TU.scaffold_330.62;evm.TU.scaffold_26.706;evm.TU.scaffold_153.…
Valine, leucine and isoleucine biosynthesis	ko00290	3 out of 2106 0.142450142450142%	26 out of 9464 0.274725274725275%	0.949791	1	3	evm.TU.scaffold_70.342;evm.TU.scaffold_70.343;evm.TU.scaffold_130.112	K00826+K00826+K01653	2	evm.TU.scaffold_70.342;evm.TU.scaffold_70.343	1	evm.TU.scaffold_130.112
Valine, leucine and isoleucine degradation	ko00280	24 out of 2106 1.13960113960114%	108 out of 9464 1.14116652578191%	0.541027	1	24	evm.TU.scaffold_249.4;evm.TU.scaffold_96.538;novel.4963;novel.315;novel.87;novel.137;evm.TU.scaffold_152.10;evm.TU.scaffold_58.28;novel.2434;novel.6079;novel.1786;novel.4128;evm.TU.scaffold_865.138;evm.TU.scaffold_70.342;evm.TU.scaffold_70.343;evm.TU.scaffold_22.587;evm.TU.scaffold_742.101;evm.TU.scaffold_92.525;evm.TU.scaffold_174.226;evm.TU.scaffold_117.479;evm.TU.scaffold_280.7;evm.TU.scaffold…	K00020+K00020+K00020+K00020+K00020+K00020+K00128+K00140+K00140+K00140+K00140+K00140+K00166+K00826+K00826+K00827+K01640+K01640+K01641+K01968+K05605+K05605+K07513+K18660	15	evm.TU.scaffold_96.538;novel.4963;novel.87;evm.TU.scaffold_58.28;novel.6079;novel.1786;novel.4128;evm.TU.scaffold_70.342;evm.TU.scaffold_70.343;evm.TU.scaffold_174.226;evm.TU.scaffold_117.479;evm.TU.scaffold_280.7;evm.TU.scaffold_70.329;evm.TU.scaffold_421.25;evm.TU.scaffold_864.1	9	evm.TU.scaffold_249.4;novel.315;novel.137;evm.TU.scaffold_152.10;novel.2434;evm.TU.scaffold_865.138;evm.TU.scaffold_22.587;evm.TU.scaffold_742.101;evm.TU.scaffold_92.525
Various types of N-glycan biosynthesis	ko00513	8 out of 2106 0.379867046533713%	73 out of 9464 0.77134404057481%	0.996047	1	8	evm.TU.scaffold_12.168;novel.2742;evm.TU.scaffold_85.177;evm.TU.scaffold_752.162;evm.TU.scaffold_1008.28;evm.TU.scaffold_92.292;evm.TU.scaffold_120.220;evm.TU.scaffold_36.62	K00753+K01230+K03714+K03844+K05531+K07441+K07441+K12373	5	evm.TU.scaffold_12.168;evm.TU.scaffold_85.177;evm.TU.scaffold_1008.28;evm.TU.scaffold_120.220;evm.TU.scaffold_36.62	3	novel.2742;evm.TU.scaffold_752.162;evm.TU.scaffold_92.292
Vitamin B6 metabolism	ko00750	5 out of 2106 0.237416904083571%	18 out of 9464 0.190194420963652%	0.371304	1	5	evm.TU.scaffold_176.222;evm.TU.scaffold_86.163;evm.TU.scaffold_33.137;evm.TU.scaffold_179.258;evm.TU.scaffold_243.148	K00831+K05275+K13248+K13248+K13248	4	evm.TU.scaffold_176.222;evm.TU.scaffold_33.137;evm.TU.scaffold_179.258;evm.TU.scaffold_243.148	1	evm.TU.scaffold_86.163
Zeatin biosynthesis	ko00908	20 out of 2106 0.949667616334283%	64 out of 9464 0.676246830092984%	0.0603451	1	20	evm.TU.scaffold_120.138_evm.TU.scaffold_120.139;evm.TU.scaffold_118.202;evm.TU.scaffold_52.284;evm.TU.scaffold_21.88;evm.TU.scaffold_92.393;novel.3667;novel.3671;novel.3678;evm.TU.scaffold_52.47;evm.TU.scaffold_17.45;evm.TU.scaffold_52.348;evm.TU.scaffold_52.349;evm.TU.scaffold_290.73;novel.5928;evm.TU.scaffold_120.415;evm.TU.scaffold_118.506;evm.TU.scaffold_457.18;novel.765;novel.1148;novel.3683	K00279+K00279+K10760+K10760+K13493+K13493+K13493+K13493+K13496+K13496+K13496+K13496+K13496+K13496+K23452+K23452+K23452+K23452+K23452+K23452	11	evm.TU.scaffold_120.138_evm.TU.scaffold_120.139;evm.TU.scaffold_118.202;evm.TU.scaffold_92.393;novel.3667;novel.3671;evm.TU.scaffold_52.47;evm.TU.scaffold_52.348;evm.TU.scaffold_52.349;evm.TU.scaffold_120.415;evm.TU.scaffold_457.18;novel.3683	9	evm.TU.scaffold_52.284;evm.TU.scaffold_21.88;novel.3678;evm.TU.scaffold_17.45;evm.TU.scaffold_290.73;novel.5928;evm.TU.scaffold_118.506;novel.765;novel.1148

## Sheet: Table S10
Table S10. KEGG analysis of differentially expressed genes detected in flowers at the Full stage by RNA-seq analysis
KEGG_pathway	ko_id	Cluster_frequency	Genome_frequency	P-value	Corrected_P-value	count	GeneID	KEGG Orthology	Up	Up_gene	Down	Down_gene
2-Oxocarboxylic acid metabolism	ko01210	5 out of 1960 0.255102040816327%	70 out of 9464 0.739644970414201%	0.999538	1	5	evm.TU.scaffold_122.593;evm.TU.scaffold_32.131;evm.TU.scaffold_55.125;evm.TU.scaffold_101.277;novel.194	K00053+K00826+K01681+K11820+K12153	5	evm.TU.scaffold_122.593;evm.TU.scaffold_32.131;evm.TU.scaffold_55.125;evm.TU.scaffold_101.277;novel.194	0	--
ABC transporters	ko02010	47 out of 1960 2.39795918367347%	162 out of 9464 1.71174978867287%	0.00715685	0.973331	47	evm.TU.scaffold_120.50;evm.TU.scaffold_55.256;evm.TU.scaffold_169.53;evm.TU.scaffold_26.592;evm.TU.scaffold_80.1;evm.TU.scaffold_120.4;evm.TU.scaffold_40.5;evm.TU.scaffold_52.225;evm.TU.scaffold_52.228;evm.TU.scaffold_18.400;evm.TU.scaffold_156.283;evm.TU.scaffold_421.61;evm.TU.scaffold_156.173;evm.TU.scaffold_21.202;novel.2035;novel.2036;novel.3207;evm.TU.scaffold_179.262;evm.TU.scaffold_1182.2;…	K05658+K05658+K05658+K05658+K05658+K05658+K05658+K05658+K05658+K05658+K05658+K05658+K05658+K05658+K05658+K05658+K05658+K05665+K05665+K05665+K05665+K05666+K05666+K05666+K05666+K05674+K05681+K05681+K05681+K05681+K05681+K05681+K05681+K05681+K05681+K05681+K05681+K05681+K05681+K05681+K08711+K08711+K08711+K08711+K08711+K08711+K08711	36	evm.TU.scaffold_55.256;evm.TU.scaffold_169.53;evm.TU.scaffold_26.592;evm.TU.scaffold_80.1;evm.TU.scaffold_40.5;evm.TU.scaffold_52.225;evm.TU.scaffold_52.228;evm.TU.scaffold_18.400;evm.TU.scaffold_156.283;evm.TU.scaffold_421.61;evm.TU.scaffold_156.173;evm.TU.scaffold_21.202;novel.2036;novel.3207;evm.TU.scaffold_179.262;evm.TU.scaffold_108.134;evm.TU.scaffold_75.34;evm.TU.scaffold_966.184;evm.TU.sc…	11	evm.TU.scaffold_120.50;evm.TU.scaffold_120.4;novel.2035;evm.TU.scaffold_1182.2;evm.TU.scaffold_59.42;evm.TU.scaffold_117.78;evm.TU.scaffold_97.90;evm.TU.scaffold_176.49;evm.TU.scaffold_149.28;evm.TU.scaffold_12.283;evm.TU.scaffold_70.117
Aflatoxin biosynthesis	ko00254	2 out of 1960 0.102040816326531%	3 out of 9464 0.0316990701606086%	0.110876	1	2	evm.TU.scaffold_96.577;evm.TU.scaffold_710.20	K11262+K11262	2	evm.TU.scaffold_96.577;evm.TU.scaffold_710.20	0	--
Alanine, aspartate and glutamate metabolism	ko00250	14 out of 1960 0.714285714285714%	76 out of 9464 0.803043110735418%	0.73223	1	14	evm.TU.scaffold_22.107;evm.TU.scaffold_128.150;evm.TU.scaffold_128.151;evm.TU.scaffold_26.154;evm.TU.scaffold_153.209;evm.TU.scaffold_92.218;evm.TU.scaffold_92.217;evm.TU.scaffold_171.49;evm.TU.scaffold_101.180;evm.TU.scaffold_157.253;evm.TU.scaffold_117.162;evm.TU.scaffold_18.202;evm.TU.scaffold_70.232;evm.TU.scaffold_742.60	K00264+K00264+K00264+K00278+K00609+K01580+K01580+K01915+K01940+K01953+K01953+K13051+K13051+K13566	9	evm.TU.scaffold_22.107;evm.TU.scaffold_128.150;evm.TU.scaffold_128.151;evm.TU.scaffold_92.218;evm.TU.scaffold_92.217;evm.TU.scaffold_171.49;evm.TU.scaffold_101.180;evm.TU.scaffold_157.253;evm.TU.scaffold_742.60	5	evm.TU.scaffold_26.154;evm.TU.scaffold_153.209;evm.TU.scaffold_117.162;evm.TU.scaffold_18.202;evm.TU.scaffold_70.232
alpha-Linolenic acid metabolism	ko00592	22 out of 1960 1.12244897959184%	80 out of 9464 0.84530853761623%	0.0888862	1	22	evm.TU.scaffold_865.109;evm.TU.scaffold_52.186;evm.TU.scaffold_153.38;evm.TU.scaffold_484.2;evm.TU.scaffold_10.3;evm.TU.scaffold_5.101;evm.TU.scaffold_5.100;evm.TU.scaffold_927.19;evm.TU.scaffold_773.30;evm.TU.scaffold_75.77;evm.TU.scaffold_26.504;evm.TU.scaffold_9.7;evm.TU.scaffold_52.242;evm.TU.scaffold_966.161;evm.TU.scaffold_122.459;evm.TU.scaffold_47.222;evm.TU.scaffold_72.10;evm.TU.scaffold…	K00454+K00454+K00454+K01047+K01047+K01723+K01723+K01723+K05894+K07513+K08241+K08241+K08241+K10527+K10528+K14674+K16818+K16818+K16818+K16818+K16818+K18857	15	evm.TU.scaffold_865.109;evm.TU.scaffold_153.38;evm.TU.scaffold_484.2;evm.TU.scaffold_5.101;evm.TU.scaffold_5.100;evm.TU.scaffold_773.30;evm.TU.scaffold_9.7;evm.TU.scaffold_52.242;evm.TU.scaffold_966.161;evm.TU.scaffold_122.459;evm.TU.scaffold_47.222;evm.TU.scaffold_855.60;evm.TU.scaffold_21.21;novel.114;evm.TU.scaffold_118.120	7	evm.TU.scaffold_52.186;evm.TU.scaffold_10.3;evm.TU.scaffold_927.19;evm.TU.scaffold_75.77;evm.TU.scaffold_26.504;evm.TU.scaffold_72.10;evm.TU.scaffold_101.10
Amino sugar and nucleotide sugar metabolism	ko00520	67 out of 1960 3.41836734693878%	305 out of 9464 3.22273879966188%	0.312445	1	67	evm.TU.scaffold_160.33;evm.TU.scaffold_47.14;evm.TU.scaffold_742.55;evm.TU.scaffold_70.85;evm.TU.scaffold_70.88;novel.4223;evm.TU.scaffold_21.285;evm.TU.scaffold_47.34;evm.TU.scaffold_33.95;evm.TU.scaffold_162.237;evm.TU.scaffold_26.741;evm.TU.scaffold_101.227;evm.TU.scaffold_954.11;evm.TU.scaffold_118.17;evm.TU.scaffold_156.27;evm.TU.scaffold_12.401;evm.TU.scaffold_865.312;evm.TU.scaffold_171.98…	K00326+K00326+K00326+K00326+K00326+K00326+K00770+K00770+K00844+K00847+K00847+K00847+K00975+K00975+K00975+K00975+K00975+K00975+K00975+K00975+K00975+K00975+K00975+K00975+K01183+K01183+K01183+K01183+K01183+K01183+K01183+K01183+K01183+K01209+K01784+K01835+K08678+K08679+K08679+K08679+K10046+K12447+K12447+K12447+K12447+K12447+K12447+K12447+K12447+K13379+K13648+K13648+K15920+K15920+K15920+K15920+K15920+…	36	novel.4223;evm.TU.scaffold_21.285;evm.TU.scaffold_26.741;evm.TU.scaffold_954.11;evm.TU.scaffold_118.17;evm.TU.scaffold_865.312;evm.TU.scaffold_171.98;evm.TU.scaffold_86.17;evm.TU.scaffold_742.147;evm.TU.scaffold_108.48;evm.TU.scaffold_92.204;evm.TU.scaffold_448.2;evm.TU.scaffold_86.30;evm.TU.scaffold_797.48;evm.TU.scaffold_752.8;evm.TU.scaffold_752.6;novel.6231;novel.6232;evm.TU.scaffold_22.118;e…	31	evm.TU.scaffold_160.33;evm.TU.scaffold_47.14;evm.TU.scaffold_742.55;evm.TU.scaffold_70.85;evm.TU.scaffold_70.88;evm.TU.scaffold_47.34;evm.TU.scaffold_33.95;evm.TU.scaffold_162.237;evm.TU.scaffold_101.227;evm.TU.scaffold_156.27;evm.TU.scaffold_12.401;evm.TU.scaffold_177.88;evm.TU.scaffold_141.88;evm.TU.scaffold_90.123;novel.4639;evm.TU.scaffold_742.72;evm.TU.scaffold_92.90;evm.TU.scaffold_211.2;no…
Aminoacyl-tRNA biosynthesis	ko00970	18 out of 1960 0.918367346938776%	102 out of 9464 1.07776838546069%	0.812112	1	18	evm.TU.scaffold_24.238;evm.TU.scaffold_243.135;evm.TU.scaffold_164.122;evm.TU.scaffold_101.425;evm.TU.scaffold_177.227;evm.TU.scaffold_153.641;evm.TU.scaffold_169.106;evm.TU.scaffold_157.285;evm.TU.scaffold_52.297;evm.TU.scaffold_118.61;evm.TU.scaffold_178.6;evm.TU.scaffold_5.41;evm.TU.scaffold_96.87;evm.TU.scaffold_147.63;evm.TU.scaffold_3.29;evm.TU.scaffold_85.128;evm.TU.scaffold_193.2;evm.TU.s…	K01867+K01868+K01868+K01870+K01870+K01870+K01872+K01873+K01886+K01892+K01893+K02433+K02433+K02433+K02433+K04567+K04567+K14164	12	evm.TU.scaffold_24.238;evm.TU.scaffold_164.122;evm.TU.scaffold_101.425;evm.TU.scaffold_177.227;evm.TU.scaffold_153.641;evm.TU.scaffold_169.106;evm.TU.scaffold_157.285;evm.TU.scaffold_52.297;evm.TU.scaffold_118.61;evm.TU.scaffold_178.6;evm.TU.scaffold_193.2;evm.TU.scaffold_232.2	6	evm.TU.scaffold_243.135;evm.TU.scaffold_5.41;evm.TU.scaffold_96.87;evm.TU.scaffold_147.63;evm.TU.scaffold_3.29;evm.TU.scaffold_85.128
Arachidonic acid metabolism	ko00590	7 out of 1960 0.357142857142857%	40 out of 9464 0.422654268808115%	0.750712	1	7	evm.TU.scaffold_484.2;evm.TU.scaffold_10.3;evm.TU.scaffold_52.111;evm.TU.scaffold_47.222;evm.TU.scaffold_35.40;evm.TU.scaffold_120.111;evm.TU.scaffold_120.186	K01047+K01047+K08726+K14674+K15717+K15730+K18592	4	evm.TU.scaffold_484.2;evm.TU.scaffold_47.222;evm.TU.scaffold_35.40;evm.TU.scaffold_120.111	3	evm.TU.scaffold_10.3;evm.TU.scaffold_52.111;evm.TU.scaffold_120.186
Arginine and proline metabolism	ko00330	15 out of 1960 0.76530612244898%	93 out of 9464 0.982671174978867%	0.892375	1	15	evm.TU.scaffold_966.30;evm.TU.scaffold_966.31;evm.TU.scaffold_152.56;evm.TU.scaffold_26.413;evm.TU.scaffold_176.410;novel.3485;evm.TU.scaffold_96.852;evm.TU.scaffold_26.488;evm.TU.scaffold_10.97;evm.TU.scaffold_5.145;novel.2480;evm.TU.scaffold_9.112;evm.TU.scaffold_1140.1;evm.TU.scaffold_26.406;evm.TU.scaffold_118.223	K00128+K00128+K00318+K00819+K01426+K01426+K01583+K01583+K01611+K12259+K12259+K13366+K13366+K17839+K17839	9	evm.TU.scaffold_966.30;evm.TU.scaffold_966.31;evm.TU.scaffold_26.413;evm.TU.scaffold_176.410;evm.TU.scaffold_5.145;novel.2480;evm.TU.scaffold_9.112;evm.TU.scaffold_1140.1;evm.TU.scaffold_26.406	6	evm.TU.scaffold_152.56;novel.3485;evm.TU.scaffold_96.852;evm.TU.scaffold_26.488;evm.TU.scaffold_10.97;evm.TU.scaffold_118.223
Arginine biosynthesis	ko00220	2 out of 1960 0.102040816326531%	42 out of 9464 0.443786982248521%	0.999313	1	2	evm.TU.scaffold_171.49;evm.TU.scaffold_101.180	K01915+K01940	2	evm.TU.scaffold_171.49;evm.TU.scaffold_101.180	0	--
Ascorbate and aldarate metabolism	ko00053	29 out of 1960 1.47959183673469%	135 out of 9464 1.42645815722739%	0.44598	1	29	evm.TU.scaffold_18.373;evm.TU.scaffold_174.151;evm.TU.scaffold_179.357;novel.6384;evm.TU.scaffold_966.30;evm.TU.scaffold_966.31;evm.TU.scaffold_0.39;evm.TU.scaffold_76.4;evm.TU.scaffold_5.162;novel.5152;evm.TU.scaffold_243.138;evm.TU.scaffold_164.1;evm.TU.scaffold_92.90;evm.TU.scaffold_211.2;novel.2992;evm.TU.scaffold_78.16;evm.TU.scaffold_176.291;novel.4891;novel.6737;novel.2951;novel.3051;novel…	K00103+K00103+K00103+K00103+K00128+K00128+K00423+K00423+K00423+K00423+K00469+K00469+K08679+K08679+K08679+K10046+K12447+K12447+K12447+K12447+K12447+K12447+K12447+K12447+K16190+K16190+K18649+K18649+K21888	13	evm.TU.scaffold_18.373;novel.6384;evm.TU.scaffold_966.30;evm.TU.scaffold_966.31;evm.TU.scaffold_5.162;novel.5152;evm.TU.scaffold_78.16;novel.6737;novel.3051;novel.3052;evm.TU.scaffold_70.361;evm.TU.scaffold_160.34;evm.TU.scaffold_463.127	16	evm.TU.scaffold_174.151;evm.TU.scaffold_179.357;evm.TU.scaffold_0.39;evm.TU.scaffold_76.4;evm.TU.scaffold_243.138;evm.TU.scaffold_164.1;evm.TU.scaffold_92.90;evm.TU.scaffold_211.2;novel.2992;evm.TU.scaffold_176.291;novel.4891;novel.2951;novel.3095;novel.3813;evm.TU.scaffold_118.460;evm.TU.scaffold_160.31
Autophagy - other	ko04136	13 out of 1960 0.663265306122449%	61 out of 9464 0.644547759932375%	0.504492	1	13	evm.TU.scaffold_7.9;novel.5899;evm.TU.scaffold_59.78;evm.TU.scaffold_59.77;evm.TU.scaffold_23.109;evm.TU.scaffold_162.431;novel.1474;evm.TU.scaffold_421.22;evm.TU.scaffold_75.73;evm.TU.scaffold_157.106;evm.TU.scaffold_40.99;evm.TU.scaffold_131.73;evm.TU.scaffold_96.479	K00914+K07203+K07204+K07204+K08333+K08341+K08341+K08343+K08343+K08343+K08343+K08343+K08343	13	evm.TU.scaffold_7.9;novel.5899;evm.TU.scaffold_59.78;evm.TU.scaffold_59.77;evm.TU.scaffold_23.109;evm.TU.scaffold_162.431;novel.1474;evm.TU.scaffold_421.22;evm.TU.scaffold_75.73;evm.TU.scaffold_157.106;evm.TU.scaffold_40.99;evm.TU.scaffold_131.73;evm.TU.scaffold_96.479	0	--
Basal transcription factors	ko03022	6 out of 1960 0.306122448979592%	60 out of 9464 0.633981403212172%	0.99149	1	6	evm.TU.scaffold_110.19;evm.TU.scaffold_773.61;evm.TU.scaffold_97.67;novel.4843;novel.4861;novel.4864	K03122+K03122+K03122+K03131+K03131+K03131	0	--	6	evm.TU.scaffold_110.19;evm.TU.scaffold_773.61;evm.TU.scaffold_97.67;novel.4843;novel.4861;novel.4864
Base excision repair	ko03410	11 out of 1960 0.561224489795918%	58 out of 9464 0.612848689771767%	0.679538	1	11	evm.TU.scaffold_177.77;evm.TU.scaffold_250.180;evm.TU.scaffold_118.73;evm.TU.scaffold_22.416;evm.TU.scaffold_118.197;evm.TU.scaffold_26.751;evm.TU.scaffold_112.27;evm.TU.scaffold_104.137;evm.TU.scaffold_153.413;evm.TU.scaffold_74.63;evm.TU.scaffold_40.68	K01246+K02324+K02327+K03575+K03648+K04802+K04802+K10569+K10773+K10773+K10773	10	evm.TU.scaffold_250.180;evm.TU.scaffold_118.73;evm.TU.scaffold_22.416;evm.TU.scaffold_118.197;evm.TU.scaffold_26.751;evm.TU.scaffold_112.27;evm.TU.scaffold_104.137;evm.TU.scaffold_153.413;evm.TU.scaffold_74.63;evm.TU.scaffold_40.68	1	evm.TU.scaffold_177.77
Benzoxazinoid biosynthesis	ko00402	2 out of 1960 0.102040816326531%	10 out of 9464 0.105663567202029%	0.645384	1	2	evm.TU.scaffold_52.80;evm.TU.scaffold_171.43	K13227+K13229	1	evm.TU.scaffold_52.80	1	evm.TU.scaffold_171.43
beta-Alanine metabolism	ko00410	16 out of 1960 0.816326530612245%	78 out of 9464 0.824175824175824%	0.562317	1	16	evm.TU.scaffold_966.30;evm.TU.scaffold_966.31;evm.TU.scaffold_58.28;novel.2434;evm.TU.scaffold_168.27;evm.TU.scaffold_92.218;evm.TU.scaffold_92.217;evm.TU.scaffold_280.7;evm.TU.scaffold_122.511;evm.TU.scaffold_70.329;evm.TU.scaffold_5.145;novel.2480;evm.TU.scaffold_9.112;evm.TU.scaffold_1140.1;evm.TU.scaffold_26.406;evm.TU.scaffold_118.223	K00128+K00128+K00140+K00140+K00276+K01580+K01580+K05605+K05605+K05605+K12259+K12259+K13366+K13366+K17839+K17839	12	evm.TU.scaffold_966.30;evm.TU.scaffold_966.31;evm.TU.scaffold_58.28;evm.TU.scaffold_92.218;evm.TU.scaffold_92.217;evm.TU.scaffold_280.7;evm.TU.scaffold_70.329;evm.TU.scaffold_5.145;novel.2480;evm.TU.scaffold_9.112;evm.TU.scaffold_1140.1;evm.TU.scaffold_26.406	4	novel.2434;evm.TU.scaffold_168.27;evm.TU.scaffold_122.511;evm.TU.scaffold_118.223
Betalain biosynthesis	ko00965	8 out of 1960 0.408163265306122%	41 out of 9464 0.433220625528318%	0.636497	1	8	evm.TU.scaffold_96.77;evm.TU.scaffold_122.161;evm.TU.scaffold_122.163;novel.1225;evm.TU.scaffold_47.15;evm.TU.scaffold_97.6;evm.TU.scaffold_96.264;evm.TU.scaffold_12.65	K01593+K01593+K01593+K01593+K15777+K15777+K15777+K15777	6	evm.TU.scaffold_96.77;evm.TU.scaffold_122.161;novel.1225;evm.TU.scaffold_97.6;evm.TU.scaffold_96.264;evm.TU.scaffold_12.65	2	evm.TU.scaffold_122.163;evm.TU.scaffold_47.15
Biosynthesis of amino acids	ko01230	56 out of 1960 2.85714285714286%	334 out of 9464 3.52916314454776%	0.972255	1	56	evm.TU.scaffold_122.593;evm.TU.scaffold_97.71;evm.TU.scaffold_96.748;evm.TU.scaffold_742.289;evm.TU.scaffold_1072.1;evm.TU.scaffold_22.107;evm.TU.scaffold_128.150;evm.TU.scaffold_128.151;evm.TU.scaffold_182.2;evm.TU.scaffold_118.238;novel.6261;novel.6497;evm.TU.scaffold_32.131;evm.TU.scaffold_167.51;evm.TU.scaffold_12.221;evm.TU.scaffold_96.493;evm.TU.scaffold_105.57;evm.TU.scaffold_18.341;evm.TU…	K00053+K00058+K00058+K00134+K00215+K00264+K00264+K00264+K00600+K00641+K00765+K00817+K00826+K00850+K00850+K00872+K00873+K00873+K00873+K00891+K00927+K01623+K01623+K01626+K01626+K01681+K01689+K01689+K01689+K01696+K01783+K01783+K01807+K01807+K01807+K01850+K01915+K01940+K01953+K01953+K05359+K05359+K05359+K10206+K10206+K14152+K14152+K14152+K14152+K15227+K15849+K18649+K18649+K22846+K22846+K22846	41	evm.TU.scaffold_122.593;evm.TU.scaffold_97.71;evm.TU.scaffold_96.748;evm.TU.scaffold_742.289;evm.TU.scaffold_1072.1;evm.TU.scaffold_22.107;evm.TU.scaffold_128.150;evm.TU.scaffold_128.151;evm.TU.scaffold_118.238;novel.6261;novel.6497;evm.TU.scaffold_32.131;evm.TU.scaffold_12.221;evm.TU.scaffold_105.57;evm.TU.scaffold_18.341;evm.TU.scaffold_153.177;evm.TU.scaffold_117.419;evm.TU.scaffold_149.63;evm…	15	evm.TU.scaffold_182.2;evm.TU.scaffold_167.51;evm.TU.scaffold_96.493;evm.TU.scaffold_55.241;evm.TU.scaffold_775.18;evm.TU.scaffold_12.287;evm.TU.scaffold_55.302;evm.TU.scaffold_171.150;evm.TU.scaffold_52.248;evm.TU.scaffold_3.6;evm.TU.scaffold_117.162;evm.TU.scaffold_153.410;evm.TU.scaffold_47.346;evm.TU.scaffold_55.209;evm.TU.scaffold_160.31
Biosynthesis of cofactors	ko01240	59 out of 1960 3.01020408163265%	366 out of 9464 3.86728655959425%	0.990156	1	59	evm.TU.scaffold_21.65;evm.TU.scaffold_21.61;evm.TU.scaffold_162.268;evm.TU.scaffold_174.222;evm.TU.scaffold_18.373;evm.TU.scaffold_174.151;evm.TU.scaffold_179.357;novel.6384;evm.TU.scaffold_966.30;evm.TU.scaffold_966.31;evm.TU.scaffold_26.154;evm.TU.scaffold_21.317;evm.TU.scaffold_8.42;evm.TU.scaffold_182.2;evm.TU.scaffold_153.209;evm.TU.scaffold_32.131;evm.TU.scaffold_118.48;evm.TU.scaffold_169.…	K00059+K00059+K00059+K00059+K00103+K00103+K00103+K00103+K00128+K00128+K00278+K00382+K00457+K00600+K00609+K00826+K00858+K00858+K00873+K00873+K00873+K00939+K00939+K00939+K00939+K01495+K01633+K01772+K01937+K01937+K01950+K02303+K02492+K03635+K03809+K03809+K03809+K08679+K08679+K08679+K08681+K09458+K09458+K09458+K10046+K11153+K11153+K13248+K13248+K13800+K14652+K14759+K14759+K14760+K18482+K18532+K19222+…	29	evm.TU.scaffold_18.373;novel.6384;evm.TU.scaffold_966.30;evm.TU.scaffold_966.31;evm.TU.scaffold_21.317;evm.TU.scaffold_8.42;evm.TU.scaffold_32.131;evm.TU.scaffold_118.48;evm.TU.scaffold_169.99;evm.TU.scaffold_105.57;evm.TU.scaffold_18.341;evm.TU.scaffold_153.177;evm.TU.scaffold_22.585;evm.TU.scaffold_421.142;evm.TU.scaffold_26.397;novel.3870;evm.TU.scaffold_26.723;novel.18;evm.TU.scaffold_78.16;e…	30	evm.TU.scaffold_21.65;evm.TU.scaffold_21.61;evm.TU.scaffold_162.268;evm.TU.scaffold_174.222;evm.TU.scaffold_174.151;evm.TU.scaffold_179.357;evm.TU.scaffold_26.154;evm.TU.scaffold_182.2;evm.TU.scaffold_153.209;evm.TU.scaffold_97.79;evm.TU.scaffold_122.92;evm.TU.scaffold_122.94;evm.TU.scaffold_96.854;evm.TU.scaffold_330.58;evm.TU.scaffold_179.250;evm.TU.scaffold_2.96;evm.TU.scaffold_122.497;evm.TU.…
Biosynthesis of secondary metabolites	ko01110	475 out of 1960 24.234693877551%	2282 out of 9464 24.112426035503%	0.454058	1	475	novel.5255;evm.TU.scaffold_855.1;evm.TU.scaffold_243.36;evm.TU.scaffold_966.121;evm.TU.scaffold_122.593;evm.TU.scaffold_97.71;evm.TU.scaffold_96.748;evm.TU.scaffold_21.65;evm.TU.scaffold_21.61;evm.TU.scaffold_162.268;evm.TU.scaffold_174.222;evm.TU.scaffold_55.57;evm.TU.scaffold_70.247;evm.TU.scaffold_18.210;evm.TU.scaffold_162.172;evm.TU.scaffold_118.462;evm.TU.scaffold_9.99;evm.TU.scaffold_70.45…	K00006+K00021+K00021+K00033+K00053+K00058+K00058+K00059+K00059+K00059+K00059+K00083+K00083+K00083+K00083+K00083+K00099+K00106+K00106+K00121+K00121+K00121+K00128+K00128+K00134+K00166+K00215+K00235+K00264+K00264+K00264+K00276+K00307+K00307+K00318+K00382+K00422+K00422+K00422+K00422+K00422+K00430+K00430+K00430+K00430+K00430+K00430+K00430+K00430+K00430+K00430+K00430+K00430+K00430+K00430+K00430+K00430+…	261	evm.TU.scaffold_855.1;evm.TU.scaffold_243.36;evm.TU.scaffold_122.593;evm.TU.scaffold_97.71;evm.TU.scaffold_96.748;evm.TU.scaffold_18.210;evm.TU.scaffold_118.462;evm.TU.scaffold_70.456;evm.TU.scaffold_22.251;evm.TU.scaffold_12.274;evm.TU.scaffold_22.284;evm.TU.scaffold_111.54;evm.TU.scaffold_966.30;evm.TU.scaffold_966.31;evm.TU.scaffold_742.289;evm.TU.scaffold_1072.1;evm.TU.scaffold_22.107;evm.TU.…	214	novel.5255;evm.TU.scaffold_966.121;evm.TU.scaffold_21.65;evm.TU.scaffold_21.61;evm.TU.scaffold_162.268;evm.TU.scaffold_174.222;evm.TU.scaffold_55.57;evm.TU.scaffold_70.247;evm.TU.scaffold_162.172;evm.TU.scaffold_9.99;evm.TU.scaffold_96.331;evm.TU.scaffold_55.183;evm.TU.scaffold_168.27;evm.TU.scaffold_152.56;evm.TU.scaffold_92.335;evm.TU.scaffold_12.277;evm.TU.scaffold_96.557;evm.TU.scaffold_179.2…
Biosynthesis of unsaturated fatty acids	ko01040	10 out of 1960 0.510204081632653%	39 out of 9464 0.412087912087912%	0.277856	1	10	evm.TU.scaffold_22.245;evm.TU.scaffold_118.135;evm.TU.scaffold_118.134;evm.TU.scaffold_118.137;evm.TU.scaffold_118.136;evm.TU.scaffold_122.190;evm.TU.scaffold_75.77;evm.TU.scaffold_153.6;evm.TU.scaffold_101.132;evm.TU.scaffold_26.599	K03921+K03921+K03921+K03921+K03921+K03921+K07513+K10251+K10251+K10703	4	evm.TU.scaffold_22.245;evm.TU.scaffold_118.136;evm.TU.scaffold_153.6;evm.TU.scaffold_101.132	6	evm.TU.scaffold_118.135;evm.TU.scaffold_118.134;evm.TU.scaffold_118.137;evm.TU.scaffold_122.190;evm.TU.scaffold_75.77;evm.TU.scaffold_26.599
Biotin metabolism	ko00780	7 out of 1960 0.357142857142857%	25 out of 9464 0.264158918005072%	0.247994	1	7	evm.TU.scaffold_21.65;evm.TU.scaffold_21.61;evm.TU.scaffold_162.268;evm.TU.scaffold_174.222;evm.TU.scaffold_22.137;evm.TU.scaffold_26.723;novel.18	K00059+K00059+K00059+K00059+K09458+K09458+K09458	2	evm.TU.scaffold_26.723;novel.18	5	evm.TU.scaffold_21.65;evm.TU.scaffold_21.61;evm.TU.scaffold_162.268;evm.TU.scaffold_174.222;evm.TU.scaffold_22.137
Brassinosteroid biosynthesis	ko00905	7 out of 1960 0.357142857142857%	29 out of 9464 0.306424344885883%	0.393988	1	7	evm.TU.scaffold_2.46;evm.TU.scaffold_157.67;evm.TU.scaffold_157.66;evm.TU.scaffold_855.230;evm.TU.scaffold_12.377;evm.TU.scaffold_92.343;evm.TU.scaffold_120.261	K09588+K09591+K09591+K12639+K15639+K20623+K20623	3	evm.TU.scaffold_157.67;evm.TU.scaffold_157.66;evm.TU.scaffold_855.230	4	evm.TU.scaffold_2.46;evm.TU.scaffold_12.377;evm.TU.scaffold_92.343;evm.TU.scaffold_120.261
Butanoate metabolism	ko00650	4 out of 1960 0.204081632653061%	36 out of 9464 0.380388841927303%	0.957759	1	4	evm.TU.scaffold_92.218;evm.TU.scaffold_92.217;evm.TU.scaffold_742.101;evm.TU.scaffold_92.516	K01580+K01580+K01640+K01640	3	evm.TU.scaffold_92.218;evm.TU.scaffold_92.217;evm.TU.scaffold_742.101	1	evm.TU.scaffold_92.516
Caffeine metabolism	ko00232	2 out of 1960 0.102040816326531%	5 out of 9464 0.0528317836010144%	0.277304	1	2	evm.TU.scaffold_70.456;evm.TU.scaffold_22.251	K00106+K00106	2	evm.TU.scaffold_70.456;evm.TU.scaffold_22.251	0	--
Carbon fixation in photosynthetic organisms	ko00710	19 out of 1960 0.969387755102041%	100 out of 9464 1.05663567202029%	0.702328	1	19	evm.TU.scaffold_52.352;evm.TU.scaffold_742.289;evm.TU.scaffold_108.70;evm.TU.scaffold_117.419;evm.TU.scaffold_21.122;evm.TU.scaffold_153.599;evm.TU.scaffold_117.438;evm.TU.scaffold_162.4;evm.TU.scaffold_162.3;evm.TU.scaffold_22.577;evm.TU.scaffold_149.63;evm.TU.scaffold_775.18;evm.TU.scaffold_55.302;evm.TU.scaffold_171.150;evm.TU.scaffold_26.138;evm.TU.scaffold_26.322;evm.TU.scaffold_52.248;evm.T…	K00051+K00134+K00855+K00927+K01006+K01595+K01595+K01595+K01595+K01595+K01623+K01623+K01783+K01783+K01807+K01807+K01807+K03841+K05298	12	evm.TU.scaffold_52.352;evm.TU.scaffold_742.289;evm.TU.scaffold_108.70;evm.TU.scaffold_117.419;evm.TU.scaffold_21.122;evm.TU.scaffold_153.599;evm.TU.scaffold_117.438;evm.TU.scaffold_162.3;evm.TU.scaffold_22.577;evm.TU.scaffold_149.63;evm.TU.scaffold_26.138;evm.TU.scaffold_26.322	7	evm.TU.scaffold_162.4;evm.TU.scaffold_775.18;evm.TU.scaffold_55.302;evm.TU.scaffold_171.150;evm.TU.scaffold_52.248;evm.TU.scaffold_117.85;evm.TU.scaffold_118.282
Carbon metabolism	ko01200	52 out of 1960 2.6530612244898%	366 out of 9464 3.86728655959425%	0.999562	1	52	evm.TU.scaffold_966.121;evm.TU.scaffold_52.352;evm.TU.scaffold_97.71;evm.TU.scaffold_96.748;evm.TU.scaffold_12.274;evm.TU.scaffold_22.284;evm.TU.scaffold_111.54;evm.TU.scaffold_742.289;evm.TU.scaffold_58.28;novel.2434;evm.TU.scaffold_55.183;evm.TU.scaffold_21.317;evm.TU.scaffold_182.2;evm.TU.scaffold_141.91;novel.4619;evm.TU.scaffold_33.95;evm.TU.scaffold_167.51;evm.TU.scaffold_12.221;evm.TU.scaf…	K00033+K00051+K00058+K00058+K00121+K00121+K00121+K00134+K00140+K00140+K00235+K00382+K00600+K00605+K00605+K00844+K00850+K00850+K00855+K00873+K00873+K00873+K00927+K01006+K01455+K01595+K01595+K01595+K01595+K01595+K01623+K01623+K01681+K01689+K01689+K01689+K01783+K01783+K01807+K01807+K01807+K01961+K02437+K03841+K05298+K05605+K05605+K05605+K15893+K15918+K15918+K19269	33	evm.TU.scaffold_52.352;evm.TU.scaffold_97.71;evm.TU.scaffold_96.748;evm.TU.scaffold_12.274;evm.TU.scaffold_22.284;evm.TU.scaffold_111.54;evm.TU.scaffold_742.289;evm.TU.scaffold_58.28;evm.TU.scaffold_21.317;evm.TU.scaffold_12.221;evm.TU.scaffold_108.70;evm.TU.scaffold_105.57;evm.TU.scaffold_18.341;evm.TU.scaffold_153.177;evm.TU.scaffold_117.419;evm.TU.scaffold_21.122;evm.TU.scaffold_9.30;evm.TU.sc…	19	evm.TU.scaffold_966.121;novel.2434;evm.TU.scaffold_55.183;evm.TU.scaffold_182.2;evm.TU.scaffold_141.91;novel.4619;evm.TU.scaffold_33.95;evm.TU.scaffold_167.51;evm.TU.scaffold_162.4;evm.TU.scaffold_775.18;evm.TU.scaffold_55.302;evm.TU.scaffold_171.150;evm.TU.scaffold_52.248;evm.TU.scaffold_117.85;evm.TU.scaffold_118.282;evm.TU.scaffold_122.511;evm.TU.scaffold_18.95;evm.TU.scaffold_731.32;evm.TU.sc…
Carotenoid biosynthesis	ko00906	16 out of 1960 0.816326530612245%	73 out of 9464 0.77134404057481%	0.445026	1	16	evm.TU.scaffold_26.264;evm.TU.scaffold_118.471;evm.TU.scaffold_97.170;evm.TU.scaffold_118.467;evm.TU.scaffold_18.113;evm.TU.scaffold_26.424;evm.TU.scaffold_1144.62;evm.TU.scaffold_47.224;evm.TU.scaffold_47.6;evm.TU.scaffold_21.146;evm.TU.scaffold_24.154;evm.TU.scaffold_156.272;evm.TU.scaffold_96.437;evm.TU.scaffold_162.708;evm.TU.scaffold_128.56;evm.TU.scaffold_153.311	K02291+K02293+K09838+K09838+K09838+K09840+K09840+K09841+K09841+K09841+K09841+K09843+K09843+K09843+K15746+K15746	4	evm.TU.scaffold_26.264;evm.TU.scaffold_118.471;evm.TU.scaffold_118.467;evm.TU.scaffold_47.224	12	evm.TU.scaffold_97.170;evm.TU.scaffold_18.113;evm.TU.scaffold_26.424;evm.TU.scaffold_1144.62;evm.TU.scaffold_47.6;evm.TU.scaffold_21.146;evm.TU.scaffold_24.154;evm.TU.scaffold_156.272;evm.TU.scaffold_96.437;evm.TU.scaffold_162.708;evm.TU.scaffold_128.56;evm.TU.scaffold_153.311
[truncated: 108 more rows]

[truncated: 17 more sheets: Table S11, Table S12, Table S13, Table S14, Table S15, Table S16, Table S17, Table S18, Table S19, Table S20, Table S21, Table S22, Table S23, Table S24, Table S25, Table S26, Table S27]
